# Supplementary material for: Second-Generation AURKA-Targeting PROTACs: Structural Optimization toward in Vivo Degradation in Neuroblastoma
Source: J Med Chem. 2025 Nov 18;68(22):23962–76. doi: 10.1021/acs.jmedchem.5c01271 (PMC12670405; doi:10.1021/acs.jmedchem.5c01271)
Supplement: Supplementary file 2 [file jm5c01271_si_002.xlsx]

## Sheet: KinomeSCAN_SK5527_100nM
Compound Name	KINOMEscan Gene Symbol	Percent Control	Compound Concentration (nM)
SK5527	AAK1	100	100
SK5527	ABL1(E255K)-phosphorylated	88	100
SK5527	ABL1(F317I)-nonphosphorylated	84	100
SK5527	ABL1(F317I)-phosphorylated	95	100
SK5527	ABL1(F317L)-nonphosphorylated	97	100
SK5527	ABL1(F317L)-phosphorylated	92	100
SK5527	ABL1(H396P)-nonphosphorylated	68	100
SK5527	ABL1(H396P)-phosphorylated	88	100
SK5527	ABL1(M351T)-phosphorylated	70	100
SK5527	ABL1(Q252H)-nonphosphorylated	63	100
SK5527	ABL1(Q252H)-phosphorylated	68	100
SK5527	ABL1(T315I)-nonphosphorylated	24	100
SK5527	ABL1(T315I)-phosphorylated	62	100
SK5527	ABL1(Y253F)-phosphorylated	63	100
SK5527	ABL1-nonphosphorylated	55	100
SK5527	ABL1-phosphorylated	67	100
SK5527	ABL2	100	100
SK5527	ACVR1	68	100
SK5527	ACVR1B	100	100
SK5527	ACVR2A	100	100
SK5527	ACVR2B	100	100
SK5527	ACVRL1	100	100
SK5527	ADCK3	100	100
SK5527	ADCK4	92	100
SK5527	AKT1	78	100
SK5527	AKT2	98	100
SK5527	AKT3	86	100
SK5527	ALK	73	100
SK5527	ALK(C1156Y)	87	100
SK5527	ALK(L1196M)	91	100
SK5527	AMPK-alpha1	100	100
SK5527	AMPK-alpha2	93	100
SK5527	ANKK1	73	100
SK5527	ARK5	83	100
SK5527	ASK1	91	100
SK5527	ASK2	62	100
SK5527	AURKA	0.8	100
SK5527	AURKB	100	100
SK5527	AURKC	100	100
SK5527	AXL	36	100
SK5527	BIKE	80	100
SK5527	BLK	97	100
SK5527	BMPR1A	100	100
SK5527	BMPR1B	77	100
SK5527	BMPR2	98	100
SK5527	BMX	100	100
SK5527	BRAF	100	100
SK5527	BRAF(V600E)	100	100
SK5527	BRK	92	100
SK5527	BRSK1	100	100
SK5527	BRSK2	100	100
SK5527	BTK	88	100
SK5527	BUB1	100	100
SK5527	CAMK1	100	100
SK5527	CAMK1B	100	100
SK5527	CAMK1D	100	100
SK5527	CAMK1G	100	100
SK5527	CAMK2A	98	100
SK5527	CAMK2B	100	100
SK5527	CAMK2D	95	100
SK5527	CAMK2G	100	100
SK5527	CAMK4	100	100
SK5527	CAMKK1	100	100
SK5527	CAMKK2	100	100
SK5527	CASK	93	100
SK5527	CDC2L1	98	100
SK5527	CDC2L2	99	100
SK5527	CDC2L5	82	100
SK5527	CDK11	92	100
SK5527	CDK2	100	100
SK5527	CDK3	83	100
SK5527	CDK4	72	100
SK5527	CDK4-cyclinD1	100	100
SK5527	CDK4-cyclinD3	100	100
SK5527	CDK5	100	100
SK5527	CDK7	91	100
SK5527	CDK8	88	100
SK5527	CDK9	90	100
SK5527	CDKL1	99	100
SK5527	CDKL2	90	100
SK5527	CDKL3	100	100
SK5527	CDKL5	94	100
SK5527	CHEK1	100	100
SK5527	CHEK2	97	100
SK5527	CIT	100	100
SK5527	CLK1	92	100
SK5527	CLK2	88	100
SK5527	CLK3	100	100
SK5527	CLK4	85	100
SK5527	CSF1R	97	100
SK5527	CSF1R-autoinhibited	100	100
SK5527	CSK	100	100
SK5527	CSNK1A1	100	100
SK5527	CSNK1A1L	91	100
SK5527	CSNK1D	98	100
SK5527	CSNK1E	92	100
SK5527	CSNK1G1	100	100
SK5527	CSNK1G2	98	100
SK5527	CSNK1G3	100	100
SK5527	CSNK2A1	90	100
SK5527	CSNK2A2	100	100
SK5527	CTK	100	100
SK5527	DAPK1	85	100
SK5527	DAPK2	100	100
SK5527	DAPK3	100	100
SK5527	DCAMKL1	100	100
SK5527	DCAMKL2	93	100
SK5527	DCAMKL3	100	100
SK5527	DDR1	98	100
SK5527	DDR2	98	100
SK5527	DLK	71	100
SK5527	DMPK	88	100
SK5527	DMPK2	100	100
SK5527	DRAK1	100	100
SK5527	DRAK2	100	100
SK5527	DYRK1A	79	100
SK5527	DYRK1B	98	100
SK5527	DYRK2	100	100
SK5527	EGFR	91	100
SK5527	EGFR(E746-A750del)	78	100
SK5527	EGFR(G719C)	87	100
SK5527	EGFR(G719S)	94	100
SK5527	EGFR(L747-E749del, A750P)	100	100
SK5527	EGFR(L747-S752del, P753S)	81	100
SK5527	EGFR(L747-T751del,Sins)	83	100
SK5527	EGFR(L858R)	97	100
SK5527	EGFR(L858R,T790M)	82	100
SK5527	EGFR(L861Q)	95	100
SK5527	EGFR(S752-I759del)	98	100
SK5527	EGFR(T790M)	92	100
SK5527	EIF2AK1	81	100
SK5527	EPHA1	67	100
SK5527	EPHA2	100	100
SK5527	EPHA3	99	100
SK5527	EPHA4	91	100
SK5527	EPHA5	100	100
SK5527	EPHA6	100	100
SK5527	EPHA7	100	100
SK5527	EPHA8	91	100
SK5527	EPHB1	96	100
SK5527	EPHB2	74	100
SK5527	EPHB3	100	100
SK5527	EPHB4	100	100
SK5527	EPHB6	93	100
SK5527	ERBB2	100	100
SK5527	ERBB3	100	100
SK5527	ERBB4	100	100
SK5527	ERK1	94	100
SK5527	ERK2	100	100
SK5527	ERK3	100	100
SK5527	ERK4	97	100
SK5527	ERK5	100	100
SK5527	ERK8	89	100
SK5527	ERN1	100	100
SK5527	FAK	90	100
SK5527	FER	84	100
SK5527	FES	100	100
SK5527	FGFR1	100	100
SK5527	FGFR2	100	100
SK5527	FGFR3	96	100
SK5527	FGFR3(G697C)	75	100
SK5527	FGFR4	89	100
SK5527	FGR	89	100
SK5527	FLT1	91	100
SK5527	FLT3	90	100
SK5527	FLT3(D835H)	89	100
SK5527	FLT3(D835V)	100	100
SK5527	FLT3(D835Y)	69	100
SK5527	FLT3(ITD)	89	100
SK5527	FLT3(ITD,D835V)	79	100
SK5527	FLT3(ITD,F691L)	100	100
SK5527	FLT3(K663Q)	81	100
SK5527	FLT3(N841I)	83	100
SK5527	FLT3(R834Q)	86	100
SK5527	FLT3-autoinhibited	96	100
SK5527	FLT4	76	100
SK5527	FRK	100	100
SK5527	FYN	94	100
SK5527	GAK	88	100
SK5527	GCN2(Kin.Dom.2,S808G)	98	100
SK5527	GRK1	100	100
SK5527	GRK2	100	100
SK5527	GRK3	100	100
SK5527	GRK4	96	100
SK5527	GRK7	100	100
SK5527	GSK3A	100	100
SK5527	GSK3B	82	100
SK5527	HASPIN	79	100
SK5527	HCK	100	100
SK5527	HIPK1	81	100
SK5527	HIPK2	100	100
SK5527	HIPK3	100	100
SK5527	HIPK4	85	100
SK5527	HPK1	100	100
SK5527	HUNK	93	100
SK5527	ICK	92	100
SK5527	IGF1R	87	100
SK5527	IKK-alpha	100	100
SK5527	IKK-beta	100	100
SK5527	IKK-epsilon	75	100
SK5527	INSR	85	100
SK5527	INSRR	97	100
SK5527	IRAK1	94	100
SK5527	IRAK3	100	100
SK5527	IRAK4	87	100
SK5527	ITK	100	100
SK5527	JAK1(JH1domain-catalytic)	82	100
SK5527	JAK1(JH2domain-pseudokinase)	94	100
SK5527	JAK2(JH1domain-catalytic)	91	100
SK5527	JAK3(JH1domain-catalytic)	100	100
SK5527	JNK1	72	100
SK5527	JNK2	67	100
SK5527	JNK3	63	100
SK5527	KIT	100	100
SK5527	KIT(A829P)	100	100
SK5527	KIT(D816H)	100	100
SK5527	KIT(D816V)	93	100
SK5527	KIT(L576P)	100	100
SK5527	KIT(V559D)	100	100
SK5527	KIT(V559D,T670I)	100	100
SK5527	KIT(V559D,V654A)	100	100
SK5527	KIT-autoinhibited	94	100
SK5527	LATS1	100	100
SK5527	LATS2	69	100
SK5527	LCK	82	100
SK5527	LIMK1	88	100
SK5527	LIMK2	100	100
SK5527	LKB1	82	100
SK5527	LOK	100	100
SK5527	LRRK2	100	100
SK5527	LRRK2(G2019S)	73	100
SK5527	LTK	100	100
SK5527	LYN	78	100
SK5527	LZK	92	100
SK5527	MAK	100	100
SK5527	MAP3K1	93	100
SK5527	MAP3K15	100	100
SK5527	MAP3K2	92	100
SK5527	MAP3K3	100	100
SK5527	MAP3K4	72	100
SK5527	MAP4K2	88	100
SK5527	MAP4K3	82	100
SK5527	MAP4K4	86	100
SK5527	MAP4K5	100	100
SK5527	MAPKAPK2	84	100
SK5527	MAPKAPK5	85	100
SK5527	MARK1	100	100
SK5527	MARK2	91	100
SK5527	MARK3	100	100
SK5527	MARK4	100	100
SK5527	MAST1	72	100
SK5527	MEK1	76	100
SK5527	MEK2	80	100
SK5527	MEK3	100	100
SK5527	MEK4	94	100
SK5527	MEK5	83	100
SK5527	MEK6	100	100
SK5527	MELK	99	100
SK5527	MERTK	90	100
SK5527	MET	94	100
SK5527	MET(M1250T)	85	100
SK5527	MET(Y1235D)	86	100
SK5527	MINK	98	100
SK5527	MKK7	100	100
SK5527	MKNK1	84	100
SK5527	MKNK2	59	100
SK5527	MLCK	100	100
SK5527	MLK1	94	100
SK5527	MLK2	100	100
SK5527	MLK3	85	100
SK5527	MRCKA	100	100
SK5527	MRCKB	98	100
SK5527	MST1	100	100
SK5527	MST1R	100	100
SK5527	MST2	76	100
SK5527	MST3	100	100
SK5527	MST4	95	100
SK5527	MTOR	100	100
SK5527	MUSK	97	100
SK5527	MYLK	76	100
SK5527	MYLK2	100	100
SK5527	MYLK4	100	100
SK5527	MYO3A	100	100
SK5527	MYO3B	100	100
SK5527	NDR1	98	100
SK5527	NDR2	100	100
SK5527	NEK1	100	100
SK5527	NEK10	100	100
SK5527	NEK11	100	100
SK5527	NEK2	90	100
SK5527	NEK3	88	100
SK5527	NEK4	72	100
SK5527	NEK5	100	100
SK5527	NEK6	96	100
SK5527	NEK7	74	100
SK5527	NEK9	78	100
SK5527	NIK	100	100
SK5527	NIM1	58	100
SK5527	NLK	94	100
SK5527	OSR1	100	100
SK5527	p38-alpha	100	100
SK5527	p38-beta	100	100
SK5527	p38-delta	100	100
SK5527	p38-gamma	97	100
SK5527	PAK1	100	100
SK5527	PAK2	100	100
SK5527	PAK3	100	100
SK5527	PAK4	100	100
SK5527	PAK6	100	100
SK5527	PAK7	98	100
SK5527	PCTK1	89	100
SK5527	PCTK2	100	100
SK5527	PCTK3	91	100
SK5527	PDGFRA	92	100
SK5527	PDGFRB	100	100
SK5527	PDPK1	89	100
SK5527	PFCDPK1(P.falciparum)	87	100
SK5527	PFPK5(P.falciparum)	89	100
SK5527	PFTAIRE2	75	100
SK5527	PFTK1	100	100
SK5527	PHKG1	99	100
SK5527	PHKG2	95	100
SK5527	PIK3C2B	99	100
SK5527	PIK3C2G	71	100
SK5527	PIK3CA	94	100
SK5527	PIK3CA(C420R)	63	100
SK5527	PIK3CA(E542K)	81	100
SK5527	PIK3CA(E545A)	72	100
SK5527	PIK3CA(E545K)	93	100
SK5527	PIK3CA(H1047L)	63	100
SK5527	PIK3CA(H1047Y)	95	100
SK5527	PIK3CA(I800L)	85	100
SK5527	PIK3CA(M1043I)	100	100
SK5527	PIK3CA(Q546K)	81	100
SK5527	PIK3CB	78	100
SK5527	PIK3CD	69	100
SK5527	PIK3CG	91	100
SK5527	PIK4CB	73	100
SK5527	PIKFYVE	100	100
SK5527	PIM1	100	100
SK5527	PIM2	60	100
SK5527	PIM3	100	100
SK5527	PIP5K1A	70	100
SK5527	PIP5K1C	100	100
SK5527	PIP5K2B	100	100
SK5527	PIP5K2C	100	100
SK5527	PKAC-alpha	83	100
SK5527	PKAC-beta	90	100
SK5527	PKMYT1	81	100
SK5527	PKN1	100	100
SK5527	PKN2	81	100
SK5527	PKNB(M.tuberculosis)	93	100
SK5527	PLK1	58	100
SK5527	PLK2	100	100
SK5527	PLK3	100	100
SK5527	PLK4	76	100
SK5527	PRKCD	100	100
SK5527	PRKCE	100	100
SK5527	PRKCH	96	100
SK5527	PRKCI	92	100
SK5527	PRKCQ	100	100
SK5527	PRKD1	100	100
SK5527	PRKD2	78	100
SK5527	PRKD3	100	100
SK5527	PRKG1	92	100
SK5527	PRKG2	86	100
SK5527	PRKR	100	100
SK5527	PRKX	79	100
SK5527	PRP4	100	100
SK5527	PYK2	91	100
SK5527	QSK	89	100
SK5527	RAF1	100	100
SK5527	RET	88	100
SK5527	RET(M918T)	95	100
SK5527	RET(V804L)	92	100
SK5527	RET(V804M)	85	100
SK5527	RIOK1	100	100
SK5527	RIOK2	93	100
SK5527	RIOK3	96	100
SK5527	RIPK1	100	100
SK5527	RIPK2	80	100
SK5527	RIPK4	67	100
SK5527	RIPK5	97	100
SK5527	ROCK1	96	100
SK5527	ROCK2	100	100
SK5527	ROS1	61	100
SK5527	RPS6KA4(Kin.Dom.1-N-terminal)	90	100
SK5527	RPS6KA4(Kin.Dom.2-C-terminal)	85	100
SK5527	RPS6KA5(Kin.Dom.1-N-terminal)	95	100
SK5527	RPS6KA5(Kin.Dom.2-C-terminal)	100	100
SK5527	RSK1(Kin.Dom.1-N-terminal)	100	100
SK5527	RSK1(Kin.Dom.2-C-terminal)	85	100
SK5527	RSK2(Kin.Dom.1-N-terminal)	80	100
SK5527	RSK2(Kin.Dom.2-C-terminal)	82	100
SK5527	RSK3(Kin.Dom.1-N-terminal)	100	100
SK5527	RSK3(Kin.Dom.2-C-terminal)	88	100
SK5527	RSK4(Kin.Dom.1-N-terminal)	93	100
SK5527	RSK4(Kin.Dom.2-C-terminal)	75	100
SK5527	S6K1	100	100
SK5527	SBK1	86	100
SK5527	SGK	93	100
SK5527	SgK110	100	100
SK5527	SGK2	93	100
SK5527	SGK3	100	100
SK5527	SIK	93	100
SK5527	SIK2	100	100
SK5527	SLK	95	100
SK5527	SNARK	86	100
SK5527	SNRK	71	100
SK5527	SRC	66	100
SK5527	SRMS	90	100
SK5527	SRPK1	93	100
SK5527	SRPK2	93	100
SK5527	SRPK3	100	100
SK5527	STK16	100	100
SK5527	STK33	100	100
SK5527	STK35	99	100
SK5527	STK36	71	100
SK5527	STK39	100	100
SK5527	SYK	83	100
SK5527	TAK1	74	100
SK5527	TAOK1	79	100
SK5527	TAOK2	100	100
SK5527	TAOK3	100	100
SK5527	TBK1	99	100
SK5527	TEC	91	100
SK5527	TESK1	66	100
SK5527	TGFBR1	100	100
SK5527	TGFBR2	100	100
SK5527	TIE1	89	100
SK5527	TIE2	100	100
SK5527	TLK1	88	100
SK5527	TLK2	100	100
SK5527	TNIK	96	100
SK5527	TNK1	66	100
SK5527	TNK2	62	100
SK5527	TNNI3K	73	100
SK5527	TRKA	32	100
SK5527	TRKB	95	100
SK5527	TRKC	97	100
SK5527	TRPM6	100	100
SK5527	TSSK1B	100	100
SK5527	TSSK3	95	100
SK5527	TTK	100	100
SK5527	TXK	75	100
SK5527	TYK2(JH1domain-catalytic)	79	100
SK5527	TYK2(JH2domain-pseudokinase)	51	100
SK5527	TYRO3	80	100
SK5527	ULK1	92	100
SK5527	ULK2	89	100
SK5527	ULK3	85	100
SK5527	VEGFR2	85	100
SK5527	VPS34	92	100
SK5527	VRK2	82	100
SK5527	WEE1	99	100
SK5527	WEE2	79	100
SK5527	WNK1	73	100
SK5527	WNK2	100	100
SK5527	WNK3	82	100
SK5527	WNK4	80	100
SK5527	YANK1	100	100
SK5527	YANK2	100	100
SK5527	YANK3	86	100
SK5527	YES	73	100
SK5527	YSK1	100	100
SK5527	YSK4	72	100
SK5527	ZAK	77	100
SK5527	ZAP70	97	100

## Sheet: KinomeSCAN_SK5527_1000nM
Compound Name	KINOMEscan Gene Symbol	Percent Control	Compound Concentration (nM)
SK5527	AAK1	92	1000
SK5527	ABL1(E255K)-phosphorylated	62	1000
SK5527	ABL1(F317I)-nonphosphorylated	74	1000
SK5527	ABL1(F317I)-phosphorylated	69	1000
SK5527	ABL1(F317L)-nonphosphorylated	49	1000
SK5527	ABL1(F317L)-phosphorylated	68	1000
SK5527	ABL1(H396P)-nonphosphorylated	19	1000
SK5527	ABL1(H396P)-phosphorylated	70	1000
SK5527	ABL1(M351T)-phosphorylated	34	1000
SK5527	ABL1(Q252H)-nonphosphorylated	15	1000
SK5527	ABL1(Q252H)-phosphorylated	44	1000
SK5527	ABL1(T315I)-nonphosphorylated	0	1000
SK5527	ABL1(T315I)-phosphorylated	17	1000
SK5527	ABL1(Y253F)-phosphorylated	36	1000
SK5527	ABL1-nonphosphorylated	8.4	1000
SK5527	ABL1-phosphorylated	48	1000
SK5527	ABL2	66	1000
SK5527	ACVR1	70	1000
SK5527	ACVR1B	100	1000
SK5527	ACVR2A	98	1000
SK5527	ACVR2B	87	1000
SK5527	ACVRL1	100	1000
SK5527	ADCK3	99	1000
SK5527	ADCK4	84	1000
SK5527	AKT1	100	1000
SK5527	AKT2	98	1000
SK5527	AKT3	91	1000
SK5527	ALK	62	1000
SK5527	ALK(C1156Y)	100	1000
SK5527	ALK(L1196M)	100	1000
SK5527	AMPK-alpha1	100	1000
SK5527	AMPK-alpha2	100	1000
SK5527	ANKK1	71	1000
SK5527	ARK5	90	1000
SK5527	ASK1	92	1000
SK5527	ASK2	56	1000
SK5527	AURKA	0	1000
SK5527	AURKB	53	1000
SK5527	AURKC	85	1000
SK5527	AXL	3.3	1000
SK5527	BIKE	73	1000
SK5527	BLK	45	1000
SK5527	BMPR1A	100	1000
SK5527	BMPR1B	72	1000
SK5527	BMPR2	50	1000
SK5527	BMX	73	1000
SK5527	BRAF	100	1000
SK5527	BRAF(V600E)	100	1000
SK5527	BRK	88	1000
SK5527	BRSK1	98	1000
SK5527	BRSK2	100	1000
SK5527	BTK	80	1000
SK5527	BUB1	100	1000
SK5527	CAMK1	98	1000
SK5527	CAMK1B	100	1000
SK5527	CAMK1D	100	1000
SK5527	CAMK1G	92	1000
SK5527	CAMK2A	100	1000
SK5527	CAMK2B	100	1000
SK5527	CAMK2D	93	1000
SK5527	CAMK2G	100	1000
SK5527	CAMK4	100	1000
SK5527	CAMKK1	100	1000
SK5527	CAMKK2	100	1000
SK5527	CASK	87	1000
SK5527	CDC2L1	95	1000
SK5527	CDC2L2	98	1000
SK5527	CDC2L5	73	1000
SK5527	CDK11	85	1000
SK5527	CDK2	94	1000
SK5527	CDK3	87	1000
SK5527	CDK4	90	1000
SK5527	CDK4-cyclinD1	87	1000
SK5527	CDK4-cyclinD3	100	1000
SK5527	CDK5	100	1000
SK5527	CDK7	100	1000
SK5527	CDK8	89	1000
SK5527	CDK9	97	1000
SK5527	CDKL1	94	1000
SK5527	CDKL2	100	1000
SK5527	CDKL3	83	1000
SK5527	CDKL5	81	1000
SK5527	CHEK1	100	1000
SK5527	CHEK2	89	1000
SK5527	CIT	100	1000
SK5527	CLK1	77	1000
SK5527	CLK2	93	1000
SK5527	CLK3	100	1000
SK5527	CLK4	100	1000
SK5527	CSF1R	90	1000
SK5527	CSF1R-autoinhibited	100	1000
SK5527	CSK	100	1000
SK5527	CSNK1A1	100	1000
SK5527	CSNK1A1L	87	1000
SK5527	CSNK1D	91	1000
SK5527	CSNK1E	91	1000
SK5527	CSNK1G1	98	1000
SK5527	CSNK1G2	93	1000
SK5527	CSNK1G3	92	1000
SK5527	CSNK2A1	69	1000
SK5527	CSNK2A2	100	1000
SK5527	CTK	91	1000
SK5527	DAPK1	81	1000
SK5527	DAPK2	93	1000
SK5527	DAPK3	100	1000
SK5527	DCAMKL1	88	1000
SK5527	DCAMKL2	91	1000
SK5527	DCAMKL3	100	1000
SK5527	DDR1	93	1000
SK5527	DDR2	100	1000
SK5527	DLK	55	1000
SK5527	DMPK	90	1000
SK5527	DMPK2	100	1000
SK5527	DRAK1	87	1000
SK5527	DRAK2	100	1000
SK5527	DYRK1A	80	1000
SK5527	DYRK1B	74	1000
SK5527	DYRK2	80	1000
SK5527	EGFR	82	1000
SK5527	EGFR(E746-A750del)	70	1000
SK5527	EGFR(G719C)	94	1000
SK5527	EGFR(G719S)	100	1000
SK5527	EGFR(L747-E749del, A750P)	97	1000
SK5527	EGFR(L747-S752del, P753S)	65	1000
SK5527	EGFR(L747-T751del,Sins)	74	1000
SK5527	EGFR(L858R)	83	1000
SK5527	EGFR(L858R,T790M)	87	1000
SK5527	EGFR(L861Q)	100	1000
SK5527	EGFR(S752-I759del)	100	1000
SK5527	EGFR(T790M)	91	1000
SK5527	EIF2AK1	70	1000
SK5527	EPHA1	23	1000
SK5527	EPHA2	100	1000
SK5527	EPHA3	71	1000
SK5527	EPHA4	100	1000
SK5527	EPHA5	93	1000
SK5527	EPHA6	93	1000
SK5527	EPHA7	82	1000
SK5527	EPHA8	81	1000
SK5527	EPHB1	79	1000
SK5527	EPHB2	95	1000
SK5527	EPHB3	100	1000
SK5527	EPHB4	100	1000
SK5527	EPHB6	85	1000
SK5527	ERBB2	100	1000
SK5527	ERBB3	100	1000
SK5527	ERBB4	100	1000
SK5527	ERK1	94	1000
SK5527	ERK2	97	1000
SK5527	ERK3	94	1000
SK5527	ERK4	98	1000
SK5527	ERK5	93	1000
SK5527	ERK8	92	1000
SK5527	ERN1	100	1000
SK5527	FAK	77	1000
SK5527	FER	100	1000
SK5527	FES	100	1000
SK5527	FGFR1	92	1000
SK5527	FGFR2	90	1000
SK5527	FGFR3	84	1000
SK5527	FGFR3(G697C)	67	1000
SK5527	FGFR4	89	1000
SK5527	FGR	61	1000
SK5527	FLT1	86	1000
SK5527	FLT3	77	1000
SK5527	FLT3(D835H)	54	1000
SK5527	FLT3(D835V)	41	1000
SK5527	FLT3(D835Y)	72	1000
SK5527	FLT3(ITD)	94	1000
SK5527	FLT3(ITD,D835V)	59	1000
SK5527	FLT3(ITD,F691L)	75	1000
SK5527	FLT3(K663Q)	79	1000
SK5527	FLT3(N841I)	76	1000
SK5527	FLT3(R834Q)	75	1000
SK5527	FLT3-autoinhibited	68	1000
SK5527	FLT4	40	1000
SK5527	FRK	96	1000
SK5527	FYN	71	1000
SK5527	GAK	99	1000
SK5527	GCN2(Kin.Dom.2,S808G)	100	1000
SK5527	GRK1	85	1000
SK5527	GRK2	100	1000
SK5527	GRK3	100	1000
SK5527	GRK4	100	1000
SK5527	GRK7	56	1000
SK5527	GSK3A	94	1000
SK5527	GSK3B	78	1000
SK5527	HASPIN	70	1000
SK5527	HCK	100	1000
SK5527	HIPK1	92	1000
SK5527	HIPK2	91	1000
SK5527	HIPK3	66	1000
SK5527	HIPK4	81	1000
SK5527	HPK1	100	1000
SK5527	HUNK	100	1000
SK5527	ICK	48	1000
SK5527	IGF1R	89	1000
SK5527	IKK-alpha	100	1000
SK5527	IKK-beta	73	1000
SK5527	IKK-epsilon	67	1000
SK5527	INSR	85	1000
SK5527	INSRR	90	1000
SK5527	IRAK1	76	1000
SK5527	IRAK3	100	1000
SK5527	IRAK4	70	1000
SK5527	ITK	81	1000
SK5527	JAK1(JH1domain-catalytic)	93	1000
SK5527	JAK1(JH2domain-pseudokinase)	86	1000
SK5527	JAK2(JH1domain-catalytic)	65	1000
SK5527	JAK3(JH1domain-catalytic)	80	1000
SK5527	JNK1	95	1000
SK5527	JNK2	74	1000
SK5527	JNK3	69	1000
SK5527	KIT	61	1000
SK5527	KIT(A829P)	95	1000
SK5527	KIT(D816H)	100	1000
SK5527	KIT(D816V)	97	1000
SK5527	KIT(L576P)	100	1000
SK5527	KIT(V559D)	100	1000
SK5527	KIT(V559D,T670I)	89	1000
SK5527	KIT(V559D,V654A)	97	1000
SK5527	KIT-autoinhibited	84	1000
SK5527	LATS1	100	1000
SK5527	LATS2	43	1000
SK5527	LCK	84	1000
SK5527	LIMK1	96	1000
SK5527	LIMK2	98	1000
SK5527	LKB1	83	1000
SK5527	LOK	100	1000
SK5527	LRRK2	94	1000
SK5527	LRRK2(G2019S)	67	1000
SK5527	LTK	100	1000
SK5527	LYN	94	1000
SK5527	LZK	90	1000
SK5527	MAK	100	1000
SK5527	MAP3K1	60	1000
SK5527	MAP3K15	81	1000
SK5527	MAP3K2	73	1000
SK5527	MAP3K3	96	1000
SK5527	MAP3K4	87	1000
SK5527	MAP4K2	95	1000
SK5527	MAP4K3	72	1000
SK5527	MAP4K4	73	1000
SK5527	MAP4K5	100	1000
SK5527	MAPKAPK2	100	1000
SK5527	MAPKAPK5	74	1000
SK5527	MARK1	100	1000
SK5527	MARK2	62	1000
SK5527	MARK3	87	1000
SK5527	MARK4	100	1000
SK5527	MAST1	100	1000
SK5527	MEK1	72	1000
SK5527	MEK2	81	1000
SK5527	MEK3	82	1000
SK5527	MEK4	73	1000
SK5527	MEK5	61	1000
SK5527	MEK6	94	1000
SK5527	MELK	87	1000
SK5527	MERTK	54	1000
SK5527	MET	81	1000
SK5527	MET(M1250T)	80	1000
SK5527	MET(Y1235D)	100	1000
SK5527	MINK	86	1000
SK5527	MKK7	54	1000
SK5527	MKNK1	92	1000
SK5527	MKNK2	68	1000
SK5527	MLCK	0	1000
SK5527	MLK1	91	1000
SK5527	MLK2	100	1000
SK5527	MLK3	100	1000
SK5527	MRCKA	93	1000
SK5527	MRCKB	93	1000
SK5527	MST1	100	1000
SK5527	MST1R	100	1000
SK5527	MST2	55	1000
SK5527	MST3	100	1000
SK5527	MST4	86	1000
SK5527	MTOR	100	1000
SK5527	MUSK	95	1000
SK5527	MYLK	47	1000
SK5527	MYLK2	100	1000
SK5527	MYLK4	100	1000
SK5527	MYO3A	100	1000
SK5527	MYO3B	100	1000
SK5527	NDR1	82	1000
SK5527	NDR2	91	1000
SK5527	NEK1	86	1000
SK5527	NEK10	100	1000
SK5527	NEK11	100	1000
SK5527	NEK2	91	1000
SK5527	NEK3	61	1000
SK5527	NEK4	65	1000
SK5527	NEK5	100	1000
SK5527	NEK6	54	1000
SK5527	NEK7	73	1000
SK5527	NEK9	81	1000
SK5527	NIK	88	1000
SK5527	NIM1	76	1000
SK5527	NLK	82	1000
SK5527	OSR1	97	1000
SK5527	p38-alpha	100	1000
SK5527	p38-beta	99	1000
SK5527	p38-delta	100	1000
SK5527	p38-gamma	87	1000
SK5527	PAK1	88	1000
SK5527	PAK2	79	1000
SK5527	PAK3	100	1000
SK5527	PAK4	81	1000
SK5527	PAK6	100	1000
SK5527	PAK7	74	1000
SK5527	PCTK1	88	1000
SK5527	PCTK2	100	1000
SK5527	PCTK3	84	1000
SK5527	PDGFRA	84	1000
SK5527	PDGFRB	63	1000
SK5527	PDPK1	100	1000
SK5527	PFCDPK1(P.falciparum)	81	1000
SK5527	PFPK5(P.falciparum)	80	1000
SK5527	PFTAIRE2	80	1000
SK5527	PFTK1	95	1000
SK5527	PHKG1	100	1000
SK5527	PHKG2	97	1000
SK5527	PIK3C2B	91	1000
SK5527	PIK3C2G	98	1000
SK5527	PIK3CA	90	1000
SK5527	PIK3CA(C420R)	100	1000
SK5527	PIK3CA(E542K)	68	1000
SK5527	PIK3CA(E545A)	100	1000
SK5527	PIK3CA(E545K)	71	1000
SK5527	PIK3CA(H1047L)	100	1000
SK5527	PIK3CA(H1047Y)	100	1000
SK5527	PIK3CA(I800L)	74	1000
SK5527	PIK3CA(M1043I)	100	1000
SK5527	PIK3CA(Q546K)	78	1000
SK5527	PIK3CB	95	1000
SK5527	PIK3CD	87	1000
SK5527	PIK3CG	94	1000
SK5527	PIK4CB	65	1000
SK5527	PIKFYVE	100	1000
SK5527	PIM1	99	1000
SK5527	PIM2	71	1000
SK5527	PIM3	100	1000
SK5527	PIP5K1A	76	1000
SK5527	PIP5K1C	94	1000
SK5527	PIP5K2B	100	1000
SK5527	PIP5K2C	100	1000
SK5527	PKAC-alpha	86	1000
SK5527	PKAC-beta	100	1000
SK5527	PKMYT1	58	1000
SK5527	PKN1	89	1000
SK5527	PKN2	81	1000
SK5527	PKNB(M.tuberculosis)	94	1000
SK5527	PLK1	82	1000
SK5527	PLK2	87	1000
SK5527	PLK3	86	1000
SK5527	PLK4	29	1000
SK5527	PRKCD	100	1000
SK5527	PRKCE	95	1000
SK5527	PRKCH	100	1000
SK5527	PRKCI	76	1000
SK5527	PRKCQ	94	1000
SK5527	PRKD1	100	1000
SK5527	PRKD2	90	1000
SK5527	PRKD3	100	1000
SK5527	PRKG1	100	1000
SK5527	PRKG2	78	1000
SK5527	PRKR	91	1000
SK5527	PRKX	96	1000
SK5527	PRP4	74	1000
SK5527	PYK2	66	1000
SK5527	QSK	90	1000
SK5527	RAF1	100	1000
SK5527	RET	39	1000
SK5527	RET(M918T)	38	1000
SK5527	RET(V804L)	38	1000
SK5527	RET(V804M)	65	1000
SK5527	RIOK1	100	1000
SK5527	RIOK2	64	1000
SK5527	RIOK3	82	1000
SK5527	RIPK1	86	1000
SK5527	RIPK2	88	1000
SK5527	RIPK4	46	1000
SK5527	RIPK5	81	1000
SK5527	ROCK1	81	1000
SK5527	ROCK2	45	1000
SK5527	ROS1	16	1000
SK5527	RPS6KA4(Kin.Dom.1-N-terminal)	95	1000
SK5527	RPS6KA4(Kin.Dom.2-C-terminal)	77	1000
SK5527	RPS6KA5(Kin.Dom.1-N-terminal)	100	1000
SK5527	RPS6KA5(Kin.Dom.2-C-terminal)	96	1000
SK5527	RSK1(Kin.Dom.1-N-terminal)	100	1000
SK5527	RSK1(Kin.Dom.2-C-terminal)	92	1000
SK5527	RSK2(Kin.Dom.1-N-terminal)	68	1000
SK5527	RSK2(Kin.Dom.2-C-terminal)	89	1000
SK5527	RSK3(Kin.Dom.1-N-terminal)	96	1000
SK5527	RSK3(Kin.Dom.2-C-terminal)	92	1000
SK5527	RSK4(Kin.Dom.1-N-terminal)	79	1000
SK5527	RSK4(Kin.Dom.2-C-terminal)	80	1000
SK5527	S6K1	100	1000
SK5527	SBK1	64	1000
SK5527	SGK	68	1000
SK5527	SgK110	89	1000
SK5527	SGK2	83	1000
SK5527	SGK3	88	1000
SK5527	SIK	59	1000
SK5527	SIK2	93	1000
SK5527	SLK	100	1000
SK5527	SNARK	76	1000
SK5527	SNRK	53	1000
SK5527	SRC	33	1000
SK5527	SRMS	82	1000
SK5527	SRPK1	100	1000
SK5527	SRPK2	79	1000
SK5527	SRPK3	97	1000
SK5527	STK16	69	1000
SK5527	STK33	97	1000
SK5527	STK35	80	1000
SK5527	STK36	94	1000
SK5527	STK39	85	1000
SK5527	SYK	100	1000
SK5527	TAK1	100	1000
SK5527	TAOK1	88	1000
SK5527	TAOK2	100	1000
SK5527	TAOK3	100	1000
SK5527	TBK1	85	1000
SK5527	TEC	69	1000
SK5527	TESK1	83	1000
SK5527	TGFBR1	100	1000
SK5527	TGFBR2	100	1000
SK5527	TIE1	68	1000
SK5527	TIE2	100	1000
SK5527	TLK1	74	1000
SK5527	TLK2	94	1000
SK5527	TNIK	90	1000
SK5527	TNK1	44	1000
SK5527	TNK2	25	1000
SK5527	TNNI3K	70	1000
SK5527	TRKA	8.3	1000
SK5527	TRKB	47	1000
SK5527	TRKC	76	1000
SK5527	TRPM6	100	1000
SK5527	TSSK1B	100	1000
SK5527	TSSK3	99	1000
SK5527	TTK	100	1000
SK5527	TXK	78	1000
SK5527	TYK2(JH1domain-catalytic)	81	1000
SK5527	TYK2(JH2domain-pseudokinase)	51	1000
SK5527	TYRO3	89	1000
SK5527	ULK1	91	1000
SK5527	ULK2	78	1000
SK5527	ULK3	86	1000
SK5527	VEGFR2	65	1000
SK5527	VPS34	39	1000
SK5527	VRK2	77	1000
SK5527	WEE1	87	1000
SK5527	WEE2	88	1000
SK5527	WNK1	77	1000
SK5527	WNK2	100	1000
SK5527	WNK3	71	1000
SK5527	WNK4	95	1000
SK5527	YANK1	77	1000
SK5527	YANK2	100	1000
SK5527	YANK3	80	1000
SK5527	YES	70	1000
SK5527	YSK1	98	1000
SK5527	YSK4	72	1000
SK5527	ZAK	85	1000
SK5527	ZAP70	100	1000

## Sheet: KinomeSCAN_InteractionsMapped
	SK5527 Interactions Mapped
	100nM		1000nM
	Kinase	Percent Control (%)	Kinase	Percent Control (%)
	AURKA	0.8	AURKA	0
	TRKA	32	MLCK	0
			AXL	3.3
			TRKA	8.3
			ABL1	8.4
			ROS1	16
			EPHA1	23
			TNK2	25
			PLK4	29
			SRC	33
	total = 403 non-mutant kinases
	threshold = < 35%

## Sheet: LC-MSMS_DiffExpression_Testing
Protein IDs	Gene names	Significant (3h SK5527vs3h DMSO) FDR0 05	adj P Val (3h SK5527vs3h DMSO)	logFC (3h SK5527vs3h DMSO)	Significant (24h SK5527vs24h DMSO) FDR0 05	adj P Val (24h SK5527vs24h DMSO)	logFC (24h SK5527vs24h DMSO)
O14965	AURKA	+	2e-06	-3.27	+	8.4e-08	-3.1
Q9Y4A0	JRKL	+	0.045	5.38	+	0.0067	3.68
Q6AZW8	ZNF660		1	-0.15	+	8.6e-10	-2.02
Q8WWK9	CKAP2		1	0.32	+	4.7e-09	2.1
P53350	PLK1		1	0.31	+	2.4e-09	2.19
Q6IQ21	ZNF770		1	-0.16	+	3e-05	-4
Q96E29	MTERF3		1	0.05	+	3.6e-05	-2.09
Q9HBT8;P0CG31	ZNF286A		1	-0.01	+	7.3e-05	-2.95
Q9Y3M9	ZNF337		1	-0.01	+	9.9e-05	2.22
P38936	CDKN1A		1	0.7	+	0.00034	3.44
P53814	SMTN		1	0.33	+	0.00037	2.05
Q99758	ABCA3		1	1.28	+	0.00045	-4.59
Q56NI9	ESCO2		1	0.2	+	0.00091	-2.1
A0A590UK10;Q6ZSZ5	ARHGEF18		1	-1.05	+	0.0037	-5.19
P61296;O96004	HAND2		1	0	+	0.0041	-3.26
P17097	ZNF7		1	0.02	+	0.0079	-2.38
O60292	SIPA1L3		1	-0.97	+	0.0013	-3.26
Q15652	JMJD1C		1	0.03	+	0.034	2.49
Q9NUJ7	PLCXD1		1	0.36	+	0.034	-2.06
Q02086	SP2		1	0.64	+	0.026	-2.23
P41162	ETV3		1	0.99	+	0.024	-2.36
Q96T23	RSF1		1	-0.18	+	0.023	2.45
O75494	SRSF10		1	0.58	+	0.023	2.01
Q9H8W3	FAM204A		1	-0.53	+	0.021	2.65
Q8TAU3	ZNF417		1	-0.1	+	0.018	-2.12
Q9UIF9	BAZ2A		1	-0.81	+	0.011	2.83
Q12815	TROAP		1	1.13	+	0.01	2.33
P10073	ZSCAN22		1	-0.02	+	0.01	-2.09
A6QL63	ABTB3		1	0.01		1	0
Q9UPQ3	AGAP1		1	0.01		1	0
Q9Y2Q0	ATP8A1		1	-0.14		1	0
O00499	BIN1		1	0.09		1	0
Q9HA77	CARS2		1	-0.11		1	0
P16220	CREB1		1	0.06		1	0
Q9UBT7	CTNNAL1		1	0.08		1	0
Q69YN2	CWF19L1		1	0		1	0
Q9NXF7	DCAF16		1	-0.12		1	0
Q5T1V6	DDX59		1	0.04		1	0
Q9Y3R5	DOP1B		1	0.26		1	0
Q12929	EPS8		1	0.08		1	0
Q8TB96	ITFG1		1	-0.09		1	0
Q7Z417	NUFIP2		1	0.14		1	0
O60237	PPP1R12B		1	0.07		1	0
Q9BZL4	PPP1R12C		1	0.13		1	0
Q96A00	PPP1R14A		1	0.16		1	0
P60484	PTEN		1	0.07		1	0
Q9H902	REEP1		1	-0.1		1	0
P22670	RFX1		1	0.03		1	0
Q99496	RNF2		1	-0.19		1	0
P62891;Q59GN2	RPL39;RPL39P5		1	-0.2		1	0
Q9UPX8	SHANK2		1	0.11		1	0
P50443	SLC26A2		1	-0.42		1	0
O60906	SMPD2		1	0.85		1	0
Q11206	ST3GAL4		1	0		1	0
Q9NX00	TMEM160		1	0.01		1	0
Q96B77	TMEM186		1	-0.21		1	0
Q96MH6	TMEM68		1	0.08		1	0
Q86SZ2	TRAPPC6B		1	-0.02		1	0
Q9Y3Q8	TSC22D4		1	0.16		1	0
Q9H8U3	ZFAND3		1	0.01		1	0
P33121	ACSL1		1	0.02		0.99	0
P11766	ADH5		1	-0.06		0.99	0
P13798	APEH		1	-0.04		0.99	0
Q9Y6D6	ARFGEF1		1	-0.02		0.99	0
P23634;P20020;Q16720;Q01814	ATP2B3		1	0.07		0.99	0.01
Q96IX5	ATP5MK		1	0.85		0.99	0.01
Q9NPI1	BRD7		1	0.11		0.99	-0.01
Q13951	CBFB		1	0.09		0.99	0
P51798	CLCN7		1	-0.07		0.99	0
Q9Y6G5	COMMD10		1	-0.01		0.99	0
Q16527	CSRP2		1	0.19		0.99	0
Q9BQA9	CYBC1		1	-0.06		0.99	0
Q9UMR2;Q9NUU7	DDX19A		1	0.08		0.99	0
Q8IWF6	DENND6A		1	0.14		0.99	0.01
P00374	DHFR		1	0.03		0.99	0
Q8IXB1	DNAJC10		1	0.1		0.99	0
O95147	DUSP14		1	0.24		0.99	0
Q5JPH6	EARS2		1	0.13		0.99	0
O95905	ECD		1	-0.02		0.99	-0.01
O60573	EIF4E2		1	-0.02		0.99	0
P50402	EMD		1	0.19		0.99	0
P11171	EPB41		1	0.02		0.99	0
Q9Y282	ERGIC3		1	0.04		0.99	0
Q8NEZ5	FBXO22		1	0.02		0.99	0
Q9NVF7	FBXO28		1	-0.09		0.99	-0.01
P10253	GAA		1	-0.06		0.99	0
P22466	GAL		1	0.63		0.99	0.01
P34059	GALNS		1	0.13		0.99	0
Q8TEQ6	GEMIN5		1	0.01		0.99	0
Q9NXC2	GFOD1		1	-0.08		0.99	-0.01
Q3B7J2	GFOD2		1	-0.21		0.99	0
Q8NEA9;Q96IK5	GMCL1		1	0.19		0.99	-0.02
Q9BYB4	GNB1L		1	-0.16		0.99	0
Q92664	GTF3A		1	-0.19		0.99	-0.01
P56524	HDAC4		1	0.03		0.99	0
Q9BSE4	HERPUD2		1	0.33		0.99	-0.01
P07686	HEXB		1	-0.01		0.99	0
Q68CP4	HGSNAT		1	0.02		0.99	0
O43301	HSPA12A		1	0.01		0.99	0
Q8IWB1	ITPRIP		1	1.02		0.99	0.02
Q8IXQ5	KLHL7		1	0.02		0.99	0
cRAP-P35908;P35908	KRT2;cRAP-KRT2		1	-0.11		0.99	0.01
P49257	LMAN1		1	-0.06		0.99	0
Q6UXK5	LRRN1		1	0.01		0.99	0
Q7L5Y9	MAEA		1	0.01		0.99	0
Q96EH3	MALSU1		1	0.2		0.99	-0.01
O60476	MAN1A2		1	0.03		0.99	0
P46734	MAP2K3		1	0.05		0.99	0
O43318	MAP3K7		1	0.47		0.99	-0.01
Q15528	MED22		1	0.2		0.99	0.01
O43312	MTSS1		1	0.23		0.99	0
Q96H55	MYO19		1	-0.54		0.99	0
P17050	NAGA		1	-0.03		0.99	0
Q96PU5	NEDD4L		1	0.1		0.99	0
P51956	NEK3		1	0.34		0.99	0.01
Q8TB37	NUBPL		1	0.1		0.99	0
P57740	NUP107		1	-0.02		0.99	0
Q02218	OGDH		1	0		0.99	0
Q9H6A9	PCNX3		1	0.12		0.99	0
Q92643	PIGK		1	-0.07		0.99	0
O75439	PMPCB		1	0.01		0.99	0
Q8WZA1	POMGNT1		1	0.1		0.99	0
Q9NUX5	POT1		1	-0.11		0.99	0
O75170	PPP6R2		1	0.03		0.99	0
O60671	RAD1		1	0.14		0.99	0
P46060	RANGAP1		1	-0.18		0.99	-0.01
O15258	RER1		1	-0.24		0.99	0
O00287	RFXAP		1	0.63		0.99	-0.01
Q5EBL4	RILPL1		1	0.1		0.99	-0.01
Q9BVS4	RIOK2		1	0.06		0.99	0
Q13129	RLF		1	0.11		0.99	0
O95059	RPP14		1	0.44		0.99	-0.01
Q8N122	RPTOR		1	0.02		0.99	0
Q01826	SATB1		1	0.07		0.99	0
Q9UGP8	SEC63		1	-0.05		0.99	0
Q96T21	SECISBP2		1	-0.26		0.99	-0.03
Q15637	SF1		1	0.12		0.99	0
Q12874	SF3A3		1	0.01		0.99	0
Q9NRF2	SH2B1		1	-2.49		0.99	0.06
Q9P0V3	SH3BP4		1	-0.13		0.99	0
Q9H173	SIL1		1	-1.17		0.99	-0.02
Q9NRA2	SLC17A5		1	-0.18		0.99	0.01
Q8IY18	SMC5		1	0.39		0.99	0.02
O94875	SORBS2		1	-0.37		0.99	0.01
Q9BXP5	SRRT		1	0.01		0.99	0
Q96HV5	TMEM41A		1	0.07		0.99	0
Q9H2D6	TRIOBP		1	0.01		0.99	0
Q8NBM4	UBAC2		1	0.28		0.99	0
O95155	UBE4B		1	0.03		0.99	0
Q96RL1	UIMC1		1	0.16		0.99	0
Q8TCY9	URGCP		1	0.17		0.99	0.01
O94966	USP19		1	0.03		0.99	0
Q9Y4E6	WDR7		1	0		0.99	0
P13994	YJU2B		1	0.13		0.99	-0.02
Q8WU90	ZC3H15		1	0		0.99	0
Q5T4F4	ZFYVE27		1	0.05		0.99	0
O15090	ZNF536		1	0.3		0.99	0.01
Q96BR6	ZNF669		1	0		0.99	0
Q15942	ZYX		1	0.32		0.99	0
P27144	AK4		1	0.03		0.98	0
Q9BT22	ALG1		1	0		0.98	0
Q96BT7	ALKBH8		1	-0.39		0.98	-0.01
Q9H0R1	AP5M1		1	0.23		0.98	0.02
P32121	ARRB2		1	0.06		0.98	0.01
P21283	ATP6V1C1		1	-0.03		0.98	0
Q9ULD4	BRPF3		1	0.04		0.98	0.02
Q8WUQ7	CACTIN		1	1.15		0.98	0.07
Q8IV32	CCDC71		1	-0.05		0.98	0.01
Q96G28	CFAP36		1	0.09		0.98	-0.01
Q9NZZ3	CHMP5		1	0		0.98	0
Q9P000	COMMD9		1	-0.12		0.98	-0.01
Q86VU5	COMTD1		1	0.49		0.98	0.02
P16870	CPE		1	0.17		0.98	0.04
Q96SW2	CRBN		1	0.13		0.98	-0.01
O95825	CRYZL1		1	-0.06		0.98	0.01
P41240	CSK		1	0.16		0.98	0.01
P67870	CSNK2B		1	0.14		0.98	-0.01
Q7L5Y6	DET1		1	0.12		0.98	0.01
Q8N5I4	DHRSX		1	-1.26		0.98	-0.04
O95163	ELP1		1	-0.03		0.98	0
Q6PCT2	FBXL19		1	0.14		0.98	-0.01
Q96AC1	FERMT2		1	0.03		0.98	0
Q5HY92	FIGN		1	-0.06		0.98	-0.01
Q969S9	GFM2		1	0.07		0.98	0
Q49A26	GLYR1		1	-0.2		0.98	-0.01
O14775	GNB5		1	0.71		0.98	-0.02
A4D1E9	GTPBP10		1	-0.13		0.98	0
Q6AI08	HEATR6		1	0		0.98	0
Q5SSJ5	HP1BP3		1	-0.18		0.98	-0.01
Q9Y5U9	IER3IP1		1	0.54		0.98	-0.04
P09914;Q13325	IFIT5		1	-1.95		0.98	-0.05
P82909	KGD4		1	0.03		0.98	0
Q9H0V9	LMAN2L		1	0.09		0.98	0
O95819	MAP4K4		1	0.04		0.98	0
Q96GW9	MARS2		1	-0.02		0.98	0
Q9GZU1	MCOLN1		1	0.15		0.98	0.01
Q71SY5	MED25		1	0.18		0.98	0
Q8WV92	MITD1		1	-0.03		0.98	-0.01
Q9Y3A3	MOB4		1	-0.06		0.98	0.01
Q9Y5U8	MPC1		1	-0.09		0.98	-0.01
Q9BYD3	MRPL4		1	0.01		0.98	0
P54802	NAGLU		1	-0.03		0.98	0
Q9UQ49	NEU3		1	-0.2		0.98	-0.02
Q96D46	NMD3		1	-0.04		0.98	0
Q14980	NUMA1		1	0.02		0.98	-0.01
O15294	OGT		1	0.01		0.98	0
Q53FV1;Q9P0S3	ORMDL2		1	0.09		0.98	0.01
Q9P286	PAK5		1	0.37		0.98	-0.01
Q9NRX1	PNO1		1	-0.33		0.98	-0.01
Q9NZ53	PODXL2		1	0.38		0.98	0.01
Q05209	PTPN12		1	0.12		0.98	0.01
P26045	PTPN3		1	0.07		0.98	0.01
Q92729	PTPRU		1	0.04		0.98	0.02
Q9BUL9	RPP25		1	-0.33		0.98	-0.01
Q9BWW7;Q9NQ03	SCRT1		1	-0.04		0.98	0.01
Q9Y6D0	SELENOK		1	0.16		0.98	0.01
P41440	SLC19A1		1	0.53		0.98	0.01
Q16637	SMN2		1	-0.13		0.98	0
Q2TAY7	SMU1		1	-0.06		0.98	0
Q8WV41	SNX33		1	-0.03		0.98	0
Q9NUQ6	SPATS2L		1	0.06		0.98	-0.01
cRAP-P63165;P63165	SUMO1;cRAP-SUMO1		1	-0.29		0.98	0.02
Q07157	TJP1		1	0.04		0.98	0
Q71RH2	TLCD3B		1	0.84		0.98	0.02
Q9BXJ8	TMEM120A		1	0.09		0.98	0
Q9Y5T5	USP16		1	0.08		0.98	0
Q9P253	VPS18		1	0.03		0.98	0
Q9ULU4	ZMYND8		1	-0.03		0.98	0.01
Q13443	ADAM9		1	-0.14		0.97	0.01
P55196	AFDN		1	0.07		0.97	0
Q16611	BAK1		1	-0.01		0.97	0.01
Q9BXC9	BBS2		1	0.29		0.97	-0.02
Q9H6U6	BCAS3		1	0.11		0.97	0.01
Q3V6T2	CCDC88A		1	-0.02		0.97	0.01
P50750	CDK9		1	0		0.97	0
Q7Z4G1	COMMD6		1	0.24		0.97	-0.01
Q92828	CORO2A		1	0.06		0.97	-0.01
O75140	DEPDC5		1	-0.06		0.97	-0.01
Q8N9I9	DTX3		1	0.15		0.97	-0.01
O00559	EBAG9		1	-0.07		0.97	0.01
Q99848	EBNA1BP2		1	-0.1		0.97	-0.01
Q15125	EBP		1	-0.13		0.97	-0.01
Q8IZ81	ELMOD2		1	-0.07		0.97	-0.01
Q9H2F5	EPC1		1	-0.02		0.97	-0.01
Q16134	ETFDH		1	-0.01		0.97	0.01
Q9Y4F1	FARP1		1	0		0.97	-0.01
Q9NZD2	GLTP		1	0.06		0.97	0.08
Q9NVN8	GNL3L		1	-0.06		0.97	0
P49590	HARS2		1	0.01		0.97	0
Q8NG08	HELB		1	0.62		0.97	-0.03
Q9H1K1	ISCU		1	-0.02		0.97	-0.02
Q96MD2	KICS2		1	-0.2		0.97	0.03
Q9H1H9	KIF13A		1	0.42		0.97	0.03
O60282	KIF5C		1	0		0.97	0
Q96CT2	KLHL29		1	0.03		0.97	0.02
Q8IVT5	KSR1		1	0.12		0.97	-0.01
O15230	LAMA5		1	0.69		0.97	0.05
Q9Y2Q5	LAMTOR2		1	0.01		0.97	0.01
Q8N653	LZTR1		1	0.2		0.97	0.01
Q96GV9	MACIR		1	0.48		0.97	-0.02
Q13233	MAP3K1		1	0.19		0.97	0.01
Q14680	MELK		1	-0.1		0.97	0.01
Q8N4C8	MINK1		1	-0.04		0.97	-0.01
O96007	MOCS2		1	0.1		0.97	-0.01
O95563	MPC2		1	-0.06		0.97	0.01
Q6P1R3	MSANTD2		1	0		0.97	0
O43181	NDUFS4		1	-0.1		0.97	0
Q9NX40	OCIAD1		1	0.11		0.97	0
Q8N138;Q9P0S3	ORMDL1		1	1.45		0.97	0.05
P11498	PC		1	-0.01		0.97	0
Q8NBM8	PCYOX1L		1	-0.1		0.97	-0.01
Q9UBF8	PI4KB		1	0.01		0.97	0.01
Q53GL0	PLEKHO1		1	-0.09		0.97	0.02
O43741	PRKAB2		1	0.06		0.97	-0.01
Q5T160	RARS2		1	0.39		0.97	0.02
Q8NBN7	RDH13		1	0		0.97	0
Q8NC44	RETREG2		1	-0.1		0.97	-0.01
P62266	RPS23		1	0.06		0.97	0.01
Q8WWV3	RTN4IP1		1	-0.01		0.97	0.01
Q96C34	RUNDC1		1	0.59		0.97	-0.03
A6NKF1	SAC3D1		1	0.15		0.97	-0.02
P67812	SEC11A		1	0.05		0.97	0.01
P36955	SERPINF1		1	0.08		0.97	-0.01
Q9BWM7	SFXN3		1	0		0.97	0
Q8IYR2	SMYD4		1	0.06		0.97	0.01
P61266	STX1B		1	0.05		0.97	0
Q15022	SUZ12		1	0.01		0.97	0.01
Q4V9L6	TMEM119		1	0.18		0.97	-0.01
Q8NBN3	TMEM87A		1	-0.02		0.97	-0.01
Q12899	TRIM26		1	-0.05		0.97	0.01
Q9NUP7	TRMT13		1	-0.11		0.97	0.01
Q8NEZ2	VPS37A		1	-0.08		0.97	0.01
O75554	WBP4		1	0.07		0.97	0.01
Q9H6S0	YTHDC2		1	0.01		0.97	-0.01
Q68DK2	ZFYVE26		1	-0.05		0.97	-0.01
O15015	ZNF646		1	0.18		0.97	0.03
Q7Z7L9	ZSCAN2		1	-0.34		0.97	0.05
P31749	AKT1		1	0.05		0.96	-0.01
P05067	APP		1	-0.12		0.96	0.01
Q96B23	ARK2N		1	0.11		0.96	-0.02
P27824	CANX		1	-0.1		0.96	-0.01
P19022	CDH2		1	0.1		0.96	0.01
Q9H444;Q96CF2	CHMP4B		1	0.12		0.96	0.01
Q8N3C7	CLIP4		1	0.16		0.96	0.01
P15954	COX7C		1	-0.04		0.96	-0.01
Q5QP82	DCAF10		1	0.02		0.96	-0.01
Q8TF46	DIS3L		1	0.02		0.96	-0.01
Q9P2X0	DPM3		1	-0.01		0.96	0.02
O75063	FAM20B		1	0.03		0.96	0.01
Q92947	GCDH		1	0.03		0.96	0.01
P13984	GTF2F2		1	-0.07		0.96	-0.01
Q9BX10	GTPBP2		1	0.13		0.96	-0.01
Q9P2P5	HECW2		1	0.16		0.96	-0.01
Q9P2J5	LARS1		1	0.01		0.96	-0.01
Q9UIQ6	LNPEP		1	-0.03		0.96	-0.01
Q8WWC4	MAIP1		1	-0.09		0.96	0.01
Q96IZ6;Q6P1Q9	METTL2B		1	0.79		0.96	0.1
Q14197	MRPL58		1	-0.04		0.96	0.01
P56181	NDUFV3		1	0.24		0.96	-0.01
Q9UK39	NOCT		1	0.12		0.96	0.04
Q8NFH3	NUP43		1	-0.05		0.96	0.01
O95340	PAPSS2		1	-0.2		0.96	0.03
Q9BY49	PECR		1	-0.15		0.96	0.02
P78356	PIP4K2B		1	0.07		0.96	0.01
Q6UW63	POGLUT2		1	0.05		0.96	-0.01
O43314	PPIP5K2		1	0.04		0.96	0.01
P49643	PRIM2		1	0.05		0.96	0
Q2PPJ7	RALGAPA2		1	0.19		0.96	0.01
Q09028	RBBP4		1	-0.11		0.96	0.01
Q9H9A7	RMI1		1	0.01		0.96	0.01
Q96GF1	RNF185		1	0.02		0.96	0.01
Q5VTR2	RNF20		1	0.13		0.96	-0.01
P62263	RPS14		1	-0.19		0.96	0.01
Q8WXA3	RUFY2		1	-0.13		0.96	-0.02
Q9H2H9	SLC38A1		1	-0.07		0.96	0.01
Q9GZT3	SLIRP		1	0.18		0.96	0.01
Q9H2G2	SLK		1	-0.05		0.96	0.01
Q9Y5W8	SNX13		1	0.1		0.96	-0.05
Q92777	SYN2		1	-0.02		0.96	-0.01
Q9P0U1	TOMM7		1	0.37		0.96	0.04
P51784;Q9Y4E8;Q13107	USP15		1	1.53		0.96	0.08
Q9C0E2	XPO4		1	0.01		0.96	0.01
P12956	XRCC6		1	0.03		0.96	-0.01
P0DTL6	ZFTRAF1		1	0.1		0.96	0.01
Q5T7W0	ZNF618		1	-0.09		0.96	0.01
Q13085	ACACA		1	-0.02		0.95	0.01
Q6JQN1	ACAD10		1	0.19		0.95	0.03
Q9BV57	ADI1		1	0.09		0.95	0.01
P54886	ALDH18A1		1	-0.03		0.95	-0.01
Q9P1Z2	CALCOCO1		1	0.02		0.95	-0.01
Q5T5Y3	CAMSAP1		1	-0.47		0.95	0.05
Q9P2K1	CC2D2A		1	-0.84		0.95	-0.08
Q5SYC1	CLVS2		1	0.09		0.95	-0.01
Q9H9E3	COG4		1	-0.04		0.95	-0.02
P83436	COG7		1	-0.19		0.95	0.02
Q05048	CSTF1		1	0		0.95	0.01
Q2TBE0	CWF19L2		1	0		0.95	0.02
Q8IU60	DCP2		1	0.01		0.95	0.02
Q16698	DECR1		1	0		0.95	0.01
O75064	DENND4B		1	0.03		0.95	-0.01
Q9H223	EHD4		1	0.05		0.95	-0.01
Q9HC35	EML4		1	0		0.95	0.01
Q96DF8	ESS2		1	0.51		0.95	0.01
O94988	FAM13A		1	0.1		0.95	0.01
Q96ND0	FAM210A		1	-0.23		0.95	0.02
Q96GI7	FAM89A		1	0.07		0.95	-0.01
P0C2W1	FBXO45		1	-0.26		0.95	-0.05
P49356	FNTB		1	-0.13		0.95	-0.01
P50440	GATM		1	0.04		0.95	-0.01
Q8NBJ4	GOLM1		1	-0.02		0.95	0.01
Q96D09	GPRASP2		1	-0.14		0.95	0.02
Q13322	GRB10		1	0.17		0.95	0.02
P46976	GYG1		1	0		0.95	-0.01
Q8IYU2	HACE1		1	-1.13		0.95	-0.07
P40939	HADHA		1	-0.03		0.95	0.02
Q14642	INPP5A		1	1.12		0.95	0.04
Q5TA45	INTS11		1	0.08		0.95	0.01
Q9Y4C1	KDM3A		1	-0.02		0.95	-0.01
Q9H6N6;Q07666;O75525;Q9UBC1;Q5VWX1	KHDRBS1		1	-0.52		0.95	0.34
cRAP-P13645;P13645	KRT10;cRAP-KRT10		1	-0.17		0.95	-0.1
Q9H6V9	LDAH		1	-0.09		0.95	-0.01
Q9UHB6	LIMA1		1	0.08		0.95	0.01
Q9Y561	LRP12		1	-1.74		0.95	0.16
P30533	LRPAP1		1	-0.01		0.95	-0.01
Q9NU23	LYRM2		1	0.1		0.95	0.01
Q13164	MAPK7		1	0.02		0.95	-0.01
Q14566	MCM6		1	0.03		0.95	-0.01
Q9BUB5	MKNK1		1	-0.25		0.95	-0.08
O75425	MOSPD3		1	-0.05		0.95	0.04
Q96GC5	MRPL48		1	-0.01		0.95	-0.01
Q9Y2R5	MRPS17		1	-0.05		0.95	0.01
Q9BTC8	MTA3		1	-0.1		0.95	-0.01
P00846	MT-ATP6		1	0.11		0.95	0.02
Q5TF21	MTCL3		1	0.16		0.95	0.01
Q6N069	NAA16		1	0.2		0.95	0.04
Q9BPX3	NCAPG		1	0.02		0.95	-0.01
Q9BU61	NDUFAF3		1	-0.09		0.95	-0.02
O14524	NEMP1		1	-0.03		0.95	-0.01
P25963	NFKBIA		1	0.07		0.95	-0.02
Q9Y697	NFS1		1	-0.01		0.95	0.01
Q9UFN0	NIPSNAP3A		1	-0.06		0.95	0.02
Q08J23	NSUN2		1	0.07		0.95	0.03
Q8WV74	NUDT8		1	0.59		0.95	-0.04
Q9NZT2	OGFR		1	0.29		0.95	0.02
Q96E52	OMA1		1	0.16		0.95	0.05
Q9BZF2	OSBPL7		1	0.02		0.95	0.02
Q86VP3	PACS2		1	-0.04		0.95	-0.02
Q3KNV8	PCGF3		1	0.05		0.95	0.01
P49810	PSEN2		1	0.04		0.95	-0.05
Q8N4Q0	PTGR3		1	0.01		0.95	0.01
Q7Z6E9	RBBP6		1	-0.01		0.95	0.01
Q9Y256	RCE1		1	-0.17		0.95	0.02
Q6NUK4	REEP3		1	0.05		0.95	-0.01
Q96DM3	RMC1		1	0.23		0.95	-0.05
P62269	RPS18		1	0.03		0.95	-0.01
Q9Y512	SAMM50		1	0		0.95	-0.01
Q86WG5	SBF2		1	0		0.95	-0.01
O75880	SCO1		1	-0.03		0.95	0.01
Q7Z5N4	SDK1		1	-0.11		0.95	0.02
Q6P1M0;Q6PCB7	SLC27A4		1	0		0.95	-0.12
Q9HAU4	SMURF2		1	0.11		0.95	0.01
P08579	SNRPB2		1	0.03		0.95	-0.01
P04179	SOD2		1	-0.09		0.95	0.01
P49458	SRP9		1	-0.09		0.95	-0.02
O75897	SULT1C4		1	-0.68		0.95	-0.04
Q9UGT4	SUSD2		1	0.01		0.95	0.02
Q12788	TBL3		1	-0.08		0.95	0.01
Q8NI27	THOC2		1	-0.09		0.95	-0.01
Q04726	TLE3		1	0.14		0.95	0.01
O76062	TM7SF2		1	-0.04		0.95	0.04
Q53S58	TMEM177		1	0.77		0.95	-0.05
Q9NYL9	TMOD3		1	0.15		0.95	-0.01
Q96S44	TP53RK		1	0.01		0.95	-0.03
Q9Y2L5	TRAPPC8		1	-0.23		0.95	-0.02
Q15650	TRIP4		1	0.01		0.95	0.01
O60637	TSPAN3		1	0.02		0.95	-0.01
Q9Y5U2	TSSC4		1	0.06		0.95	-0.02
A6NHL2	TUBAL3		1	-0.97		0.95	0.06
P17480	UBTF		1	-0.13		0.95	0.03
Q9UID3	VPS51		1	-0.01		0.95	0.01
Q92558	WASF1		1	0.06		0.95	-0.01
Q96QU8	XPO6		1	0.02		0.95	0.01
Q5JTZ9	AARS2		1	0.01		0.94	-0.01
Q9GZN1	ACTR6		1	0.08		0.94	0.02
O60503	ADCY9		1	-0.14		0.94	0.01
P35670	ATP7B		1	-0.08		0.94	0.05
Q6UW56	ATRAID		1	-0.19		0.94	-0.01
O14523	C2CD2L		1	0.09		0.94	-0.02
O95873	C6orf47		1	-0.11		0.94	-0.03
Q9H7E9	C8orf33		1	0.32		0.94	0.02
Q8NCB2	CAMKV		1	0.03		0.94	-0.01
Q8TCZ2	CD99L2		1	0.51		0.94	-0.15
O75794	CDC123		1	0.05		0.94	-0.01
P51790	CLCN3		1	1.11		0.94	0.08
Q9UIV1	CNOT7		1	-0.03		0.94	0.01
P38432	COIL		1	0.06		0.94	0.03
Q9UBF2	COPG2		1	-0.11		0.94	-0.02
Q9UJW0	DCTN4		1	0.07		0.94	-0.01
Q8WVS4	DYNC2I1		1	1.24		0.94	-0.11
Q14249	ENDOG		1	0.06		0.94	-0.02
Q96A65	EXOC4		1	-0.08		0.94	0.01
Q9C073	FAM117A		1	0.34		0.94	0.06
Q9HAH7	FBRS		1	0.79		0.94	-0.07
Q02790	FKBP4		1	0.05		0.94	-0.02
O14976	GAK		1	0.03		0.94	-0.01
P23434	GCSH		1	-0.06		0.94	0.03
O15347	HMGB3		1	0.17		0.94	-0.02
Q1KMD3	HNRNPUL2		1	-0.07		0.94	-0.01
Q8WVP7	LMBR1		1	-0.76		0.94	-0.08
Q96AG4	LRRC59		1	0.01		0.94	0.01
Q13163	MAP2K5		1	0.05		0.94	-0.01
Q9HD33	MRPL47		1	0		0.94	0.01
P82664	MRPS10		1	0.04		0.94	-0.02
Q9Y483	MTF2		1	-0.06		0.94	0.02
Q765P7	MTSS2		1	0.1		0.94	0.08
Q9NV92	NDFIP2		1	0.07		0.94	0.03
Q12857;P08651	NFIC		1	-0.01		0.94	-0.05
Q96CB9	NSUN4		1	-0.01		0.94	-0.01
Q96AB6	NTAN1		1	-0.27		0.94	0.06
Q93100	PHKB		1	-0.23		0.94	0.03
Q8WXW3	PIBF1		1	-2.46		0.94	0.13
Q8TF01	PNISR		1	0.04		0.94	-0.01
Q9Y2G5	POFUT2		1	-0.05		0.94	-0.02
O15514	POLR2D		1	-0.09		0.94	0.04
P31323	PRKAR2B		1	0.1		0.94	0.01
P62195	PSMC5		1	0.02		0.94	-0.01
O95456	PSMG1		1	0.17		0.94	0.01
Q14088	RAB33A		1	0		0.94	-0.02
Q96E17	RAB3C		1	-0.09		0.94	-0.02
Q86X10	RALGAPB		1	0.04		0.94	0.14
P20936	RASA1		1	-0.04		0.94	-0.01
Q14644	RASA3		1	0.28		0.94	-0.05
Q86VR2	RETREG3		1	0.03		0.94	-0.01
Q5VZM2;Q7L523	RRAGA		1	0.01		0.94	0.01
Q9C0D9	SELENOI		1	0.43		0.94	-0.03
Q92854	SEMA4D		1	-0.51		0.94	0.08
Q9UPS6	SETD1B		1	-0.02		0.94	-0.02
Q9BXP2	SLC12A9		1	0.06		0.94	-0.03
Q9BXS9	SLC26A6		1	1.05		0.94	0.06
Q9Y2D2	SLC35A3		1	-0.29		0.94	-0.07
Q8TB61	SLC35B2		1	0		0.94	0.01
Q9NY59	SMPD3		1	-0.84		0.94	0.14
O75391	SPAG7		1	0.05		0.94	0.01
Q9Y6A9	SPCS1		1	-0.17		0.94	-0.02
Q9NZ01	TECR		1	-0.04		0.94	-0.02
Q9NX61	TMEM161A		1	0.12		0.94	0.02
O14773	TPP1		1	0		0.94	0.02
Q8TBZ6	TRMT10A		1	1.2		0.94	-0.13
P30536	TSPO		1	-0.02		0.94	0.03
Q96QK1	VPS35		1	0.01		0.94	-0.01
Q6P2D0	ZFP1		1	0.66		0.94	-0.08
P33527	ABCC1		1	-0.1		0.93	0.02
Q96IU4	ABHD14B		1	-0.75		0.93	0.21
P78563	ADARB1		1	-0.07		0.93	-0.02
Q86TW2	ADCK1		1	0.18		0.93	-0.02
P08133	ANXA6		1	0.11		0.93	0.01
O15013	ARHGEF10		1	0.39		0.93	0.07
Q13510	ASAH1		1	0.1		0.93	0.01
Q8N3C0	ASCC3		1	-0.01		0.93	-0.01
Q13535	ATR		1	-0.09		0.93	0.02
Q9UBV7	B4GALT7		1	-0.01		0.93	-0.02
P55210	CASP7		1	0.01		0.93	-0.02
O95503;Q9HC52	CBX8		1	-2.6		0.93	-0.34
O14735	CDIPT		1	-0.12		0.93	-0.02
Q16630	CPSF6		1	0.05		0.93	0.01
P78560	CRADD		1	0.15		0.93	-0.03
P43155	CRAT		1	-0.06		0.93	-0.02
Q9H467	CUEDC2		1	-0.05		0.93	-0.02
Q9BTE1	DCTN5		1	0		0.93	0.01
Q9NQT4	EXOSC5		1	0.09		0.93	0.02
Q9UK99	FBXO3		1	0.22		0.93	0.05
P39748	FEN1		1	0.1		0.93	-0.01
Q14376	GALE		1	-0.01		0.93	0.01
P00505	GOT2		1	-0.06		0.93	0.01
Q9UKJ3	GPATCH8		1	0.04		0.93	-0.02
Q9Y2Q3	GSTK1		1	-0.03		0.93	-0.01
Q96CS2	HAUS1		1	0.16		0.93	-0.02
cRAP-P68871;P68871;P02042	HBB;HBD;cRAP-HBB		1	-0.17		0.93	0.05
P28356	HOXD9		1	0.35		0.93	-0.1
Q9Y4L1	HYOU1		1	-0.03		0.93	0.01
P41252	IARS1		1	-0.01		0.93	-0.01
O15357	INPPL1		1	-0.23		0.93	0.02
P57087	JAM2		1	-0.04		0.93	0.03
Q9NVX7	KBTBD4		1	0.13		0.93	-0.02
Q4G0X4	KCTD21		1	-0.07		0.93	0.02
Q2M2Z5	KIZ		1	0.27		0.93	0.17
Q15012	LAPTM4A		1	0.36		0.93	0.02
Q96GY3	LIN37		1	0		0.93	-0.03
Q32MZ4	LRRFIP1		1	0.17		0.93	-0.01
Q8NHP6	MOSPD2		1	-0.11		0.93	-0.02
B2RBV5	MRFAP1L2		1	0.05		0.93	-0.03
Q7Z7F7	MRPL55		1	0.13		0.93	0.02
Q9Y3D3	MRPS16		1	0.06		0.93	-0.01
Q92542	NCSTN		1	-0.04		0.93	-0.02
Q9NVZ3	NECAP2		1	0.07		0.93	-0.02
Q96CV9	OPTN		1	-0.06		0.93	-0.02
Q13416	ORC2		1	-0.02		0.93	-0.01
P55809	OXCT1		1	0.07		0.93	0.01
Q8IVL6	P3H3		1	-0.57		0.93	0.05
Q9BSM1	PCGF1		1	-0.07		0.93	-0.02
Q9UKF7	PITPNC1		1	0.29		0.93	-0.09
P28072	PSMB6		1	0.24		0.93	-0.02
P04049	RAF1		1	0.24		0.93	0.07
Q6VN20	RANBP10		1	0.11		0.93	0.02
P62877	RBX1		1	-0.09		0.93	-0.02
Q6ZS17	RIPOR1		1	0.02		0.93	0.02
O43567	RNF13		1	-0.02		0.93	0.03
P36578	RPL4		1	0.09		0.93	-0.01
Q9UHA3	RSL24D1		1	0.17		0.93	0.02
Q6P3W7	SCYL2		1	-0.01		0.93	-0.01
Q70HW3	SLC25A26		1	0.02		0.93	0.02
P78383	SLC35B1		1	0.01		0.93	-0.01
Q8NBW4	SLC38A9		1	-0.18		0.93	0.07
Q9NUM3	SLC39A9		1	-0.22		0.93	-0.03
Q9NRS6	SNX15		1	0.47		0.93	0.09
Q96C24	SYTL4		1	-0.07		0.93	0.02
Q92844	TANK		1	0.05		0.93	0.02
Q13148	TARDBP		1	-0.02		0.93	0.01
Q9BQ70	TCF25		1	0.13		0.93	0.02
Q8WUH6	TMEM263		1	0.35		0.93	-0.04
Q9H1E5	TMX4		1	0.18		0.93	0.02
P51580	TPMT		1	-0.1		0.93	-0.02
Q9Y296	TRAPPC4		1	0.1		0.93	0.01
Q969E8	TSR2		1	-0.05		0.93	-0.03
Q8NBZ7	UXS1		1	0.12		0.93	-0.01
Q9UK41	VPS28		1	-0.04		0.93	-0.03
P04004	VTN		1	-0.18		0.93	0.04
Q5JSH3	WDR44		1	0.03		0.93	-0.01
Q8TAF3	WDR48		1	0.06		0.93	-0.01
O43516	WIPF1		1	0.4		0.93	-0.04
P42765	ACAA2		1	-0.02		0.92	-0.01
Q9UHB7	AFF4		1	0.14		0.92	0.02
Q6UXV4	APOOL		1	0.1		0.92	0.02
Q9NWX5	ASB6		1	-0.06		0.92	0.02
Q8TDN4	CABLES1		1	0.49		0.92	-0.1
Q9H6E4	CCDC134		1	0.02		0.92	-0.02
Q96A33	CCDC47		1	-0.03		0.92	-0.02
Q9NY35	CLDND1		1	0.06		0.92	-0.02
Q99439	CNN2		1	0.03		0.92	0.02
P14406	COX7A2		1	-0.03		0.92	-0.02
P26232	CTNNA2		1	0.08		0.92	-0.02
P07858	CTSB		1	-0.01		0.92	-0.01
Q96BY6	DOCK10		1	0.19		0.92	-0.09
Q9UPQ8	DOLK		1	-0.39		0.92	-0.07
P33316	DUT		1	0.13		0.92	0.02
Q7L775	EPM2AIP1		1	0.04		0.92	-0.01
Q8TAV0	FAM76A		1	0.2		0.92	0.03
Q52LJ0	FAM98B		1	0.12		0.92	0.02
Q5T1M5	FKBP15		1	0.05		0.92	-0.02
Q96HJ9	FMC1		1	0.02		0.92	-0.02
Q96FL9	GALNT14		1	0.25		0.92	-0.06
Q8N2G8	GHDC		1	-0.03		0.92	-0.02
P36959	GMPR		1	0.4		0.92	-0.04
Q9H4A6	GOLPH3		1	0.08		0.92	0.02
P35626	GRK3		1	-0.03		0.92	-0.02
P0CG30	GSTT2B		1	-0.23		0.92	-0.05
P52657	GTF2A2		1	-0.04		0.92	-0.02
O60725	ICMT		1	-0.13		0.92	0.02
P22304	IDS		1	0.34		0.92	-0.03
O15397	IPO8		1	0.26		0.92	-0.03
Q7Z5L9	IRF2BP2		1	0.03		0.92	-0.01
Q6P9F7	LRRC8B		1	0.06		0.92	-0.02
Q3MHD2	LSM12		1	0.19		0.92	-0.03
P52564	MAP2K6		1	-0.01		0.92	0.01
Q6ZRQ5	MMS22L		1	0.01		0.92	0.01
Q99547	MPHOSPH6		1	0.06		0.92	0.04
P49959	MRE11		1	0.02		0.92	0.01
Q9NQ50	MRPL40		1	0.05		0.92	-0.01
Q9BUH6	PAXX		1	0.23		0.92	0.04
Q9BYE7	PCGF6		1	-0.32		0.92	-0.04
Q9Y5K3	PCYT1B		1	0.09		0.92	0.02
P16435	POR		1	0.06		0.92	0.01
O60831	PRAF2		1	0.02		0.92	0.01
Q9H6K5	PRR36		1	-0.09		0.92	0.07
P62834;P61224;O95716;A6NIZ1	RAB3D		1	-0.02		0.92	0.01
Q9UJ41	RABGEF1		1	-0.01		0.92	0.01
O75943	RAD17		1	0.02		0.92	-0.02
Q92878	RAD50		1	0.01		0.92	0.01
Q15311	RALBP1		1	-0.03		0.92	0.02
Q16576	RBBP7		1	0		0.92	-0.02
P62244	RPS15A		1	-0.08		0.92	0.02
P23921	RRM1		1	-0.11		0.92	-0.02
Q969E2	SCAMP4		1	0.06		0.92	0.05
Q86SQ7	SDCCAG8		1	-0.07		0.92	0.02
Q8TBK2	SETD6		1	0.38		0.92	0.07
Q86XK3	SFR1		1	0.3		0.92	-0.06
P14672	SLC2A4		1	-0.14		0.92	0.02
P04920	SLC4A2		1	0.35		0.92	-0.11
Q15797	SMAD1		1	0.03		0.92	-0.02
P62306	SNRPF		1	0.27		0.92	0.04
O60499	STX10		1	-0.05		0.92	0.07
P53999	SUB1		1	-0.12		0.92	-0.03
Q13395	TARBP1		1	0.04		0.92	0.01
Q9BSF4	TIMM29		1	-0.03		0.92	-0.02
Q8N511	TMEM199		1	0.03		0.92	-0.04
Q9BVT8	TMUB1		1	0.06		0.92	0.02
Q4KMQ1	TPRN		1	0.03		0.92	-0.03
Q8TDR0	TRAF3IP1		1	-0.05		0.92	0.03
Q96CW5	TUBGCP3		1	-0.74		0.92	-0.11
P49459	UBE2A		1	0.02		0.92	0.02
Q9H3U1	UNC45A		1	0.11		0.92	-0.01
Q7Z3J2	VPS35L		1	-0.05		0.92	-0.01
O43379	WDR62		1	-0.81		0.92	0.12
Q9Y5V0	ZNF706		1	0.1		0.92	0.12
O14734	ACOT8		1	0.1		0.91	0.02
Q9NR19	ACSS2		1	0.34		0.91	-0.05
Q9P1U1	ACTR3B		1	0.09		0.91	0.03
Q9H6U8	ALG9		1	-0.11		0.91	-0.02
Q96Q42	ALS2		1	0.7		0.91	-0.13
Q96BY7	ATG2B		1	0.01		0.91	0.01
Q9Y4P1	ATG4B		1	0.45		0.91	0.04
Q96GX2	ATXN7L3B		1	-0.08		0.91	-0.03
Q99728	BARD1		1	0.05		0.91	0.12
Q96G97	BSCL2		1	-0.34		0.91	-0.17
P30307	CDC25C		1	0.06		0.91	-0.02
O75503	CLN5		1	-0.02		0.91	-0.02
Q92600	CNOT9		1	0.05		0.91	-0.01
P09543	CNP		1	0.03		0.91	0.01
P53621	COPA		1	0.01		0.91	0.01
Q9UNS2	COPS3		1	0.05		0.91	-0.02
Q99807	COQ7		1	0.01		0.91	0.02
P57737	CORO7		1	0.02		0.91	0.01
P24311	COX7B		1	-0.76		0.91	-0.1
P53355	DAPK1		1	0		0.91	0.02
O95865	DDAH2		1	0.05		0.91	-0.06
Q9Y2H0	DLGAP4		1	0.16		0.91	0.07
Q99704	DOK1		1	0.23		0.91	-0.04
Q8NCM8	DYNC2H1		1	0.12		0.91	-0.02
Q9NXB9	ELOVL2		1	0.18		0.91	-0.04
Q8TCP9;P0CF97	FAM200A		1	0.26		0.91	-0.08
P29992	GNA11		1	0.05		0.91	0.01
P36915	GNL1		1	-0.92		0.91	0.08
O00461	GOLIM4		1	0.06		0.91	-0.01
Q9H8Y8	GORASP2		1	0.04		0.91	-0.01
Q9HAV7	GRPEL1		1	0.06		0.91	-0.01
O43708	GSTZ1		1	0.04		0.91	-0.03
Q96IR7	HPDL		1	0.13		0.91	0.03
Q8IU81	IRF2BP1		1	0.11		0.91	0.01
Q674X7	KAZN		1	0		0.91	0.03
O95239;Q2VIQ3	KIF4A		1	0.01		0.91	0.03
Q8NBE8	KLHL23		1	0.28		0.91	-0.08
Q6PKG0	LARP1		1	0.05		0.91	0.01
P49006	MARCKSL1		1	0.26		0.91	-0.04
Q68D91	MBLAC2		1	-0.57		0.91	0.12
Q86YW9;Q93074	MED12		1	-0.09		0.91	-0.02
O14880	MGST3		1	0.08		0.91	-0.03
Q9NXC5	MIOS		1	0.02		0.91	-0.01
Q7Z7H8	MRPL10		1	0.02		0.91	-0.02
Q15653	NFKBIB		1	0.68		0.91	-0.06
Q8NFH4	NUP37		1	-0.14		0.91	0.02
Q6N063	OGFOD2		1	-0.22		0.91	-0.07
Q92882	OSTF1		1	-0.35		0.91	0.1
P51003;Q9NRJ5	PAPOLA		1	0.01		0.91	0.01
Q8NEB9	PIK3C3		1	0.01		0.91	0.02
P27986	PIK3R1		1	-0.09		0.91	-0.02
Q9NQ66	PLCB1		1	-0.07		0.91	0.04
Q6NYC8	PPP1R18		1	0.33		0.91	0.07
P67775	PPP2CA		1	0.16		0.91	0.03
Q9Y5P8	PPP2R3B		1	0.43		0.91	0.12
Q9Y3B1	PRELID3B		1	-1.43		0.91	-0.18
Q02156	PRKCE		1	-0.12		0.91	0.05
Q6P2P2	PRMT9		1	0.07		0.91	0.04
Q9BRX8	PRXL2A		1	0.03		0.91	-0.01
Q14997	PSME4		1	-0.05		0.91	-0.01
Q15032	R3HDM1		1	0.12		0.91	0.03
O14924	RGS12		1	0.07		0.91	-0.02
P62829	RPL23		1	-0.08		0.91	0.02
P62750	RPL23A		1	0.07		0.91	-0.01
Q9NRG7	SDR39U1		1	0		0.91	-0.02
Q9BVL4	SELENOO		1	0.12		0.91	0.03
Q99611	SEPHS2		1	0.12		0.91	-0.11
P35237	SERPINB6		1	0.26		0.91	-0.07
Q15477	SKIC2		1	0.03		0.91	-0.01
O94813	SLIT2		1	0.09		0.91	-0.05
Q15796	SMAD2		1	0.05		0.91	-0.02
P30626	SRI		1	0.26		0.91	-0.04
Q9P246	STIM2		1	0		0.91	-0.03
Q9UNE7	STUB1		1	0.06		0.91	0.01
Q15527	SURF2		1	0.06		0.91	-0.02
P62380	TBPL1		1	-0.06		0.91	-0.03
cRAP-P02787;P02787	TF;cRAP-TF		1	-0.47		0.91	-0.08
Q14669	TRIP12		1	-0.07		0.91	0.02
P62256	UBE2H		1	0.02		0.91	-0.04
Q96S82	UBL7		1	0.1		0.91	0.06
Q4G0F5	VPS26B		1	0.12		0.91	-0.03
O95070	YIF1A		1	0.02		0.91	-0.01
O43296	ZNF264		1	0.01		0.91	-0.07
A8MQ14	ZNF850		1	-0.02		0.91	-0.12
O43306	ADCY6		1	-0.02		0.9	-0.1
Q9Y6K8	AK5		1	-0.07		0.9	-0.03
Q13686	ALKBH1		1	0.14		0.9	-0.04
Q9NXW9	ALKBH4		1	-0.64		0.9	0.1
Q9Y4X0	AMMECR1		1	-0.07		0.9	0.04
Q9ULJ7	ANKRD50		1	0.02		0.9	0.02
P53677	AP3M2		1	0.07		0.9	-0.03
P61204;P84085;P84077	ARF5		1	0		0.9	0.03
L0R819	ASDURF		1	1.92		0.9	0.19
Q7Z624	CAMKMT		1	0.2		0.9	0.04
Q8N137	CNTROB		1	-0.16		0.9	0.06
Q8WTW3	COG1		1	-0.04		0.9	-0.01
P33240	CSTF2		1	0.3		0.9	-0.03
Q7Z449	CYP2U1		1	0.8		0.9	0.19
Q9BTE7	DCUN1D5		1	0.14		0.9	-0.03
Q16832	DDR2		1	0.03		0.9	-0.03
Q9BSY9	DESI2		1	0.15		0.9	-0.05
Q9NSV4	DIAPH3		1	0.03		0.9	0.01
Q14689	DIP2A		1	-0.12		0.9	-0.02
Q6P1R4	DUS1L		1	-0.02		0.9	-0.05
Q96AY3	FKBP10		1	0.01		0.9	-0.02
P29992;P50148	GNAQ		1	0.04		0.9	-0.01
Q5JWF2	GNAS		1	0		0.9	0.02
Q8WYA0	IFT81		1	0.02		0.9	-0.01
Q9Y2H2	INPP5F		1	-0.41		0.9	0.04
Q9BT40	INPP5K		1	-0.08		0.9	-0.02
Q14653	IRF3		1	0		0.9	-0.02
Q9BVA0	KATNB1		1	-0.01		0.9	0.02
Q9ULH0	KIDINS220		1	0.06		0.9	0.02
Q96L93	KIF16B		1	0.11		0.9	0.03
Q14847	LASP1		1	0.31		0.9	-0.04
Q6UWP7	LCLAT1		1	-0.09		0.9	0.02
Q643R3	LPCAT4		1	0.08		0.9	0.02
Q96IZ6	METTL2A		1	0.05		0.9	0.04
Q5T653	MRPL2		1	0.01		0.9	-0.02
Q9H9J2	MRPL44		1	0.03		0.9	0.01
Q15788	NCOA1		1	0.87		0.9	-0.11
Q9P0J0	NDUFA13		1	0.02		0.9	-0.02
O95169	NDUFB8		1	0.15		0.9	-0.06
P19838	NFKB1		1	-0.01		0.9	0.02
O60551	NMT2		1	0.14		0.9	0.02
Q12980	NPRL3		1	0.05		0.9	-0.11
Q9BZ95	NSD3		1	-0.16		0.9	0.15
Q9NXG6	P4HTM		1	0.06		0.9	0.05
P05166	PCCB		1	-0.01		0.9	-0.03
P49585;Q9Y5K3	PCYT1A		1	0.06		0.9	-0.02
Q92968	PEX13		1	0.07		0.9	-0.03
Q8IY17	PNPLA6		1	-0.35		0.9	-0.08
O43447	PPIH		1	0		0.9	0.03
Q9H7J1	PPP1R3E		1	0.45		0.9	-0.04
P16298	PPP3CB		1	0.07		0.9	-0.02
Q9NQV6	PRDM10		1	-0.07		0.9	0.19
Q9UNN8	PROCR		1	0.36		0.9	-0.05
Q9Y520	PRRC2C		1	0.08		0.9	0.01
Q8TBF2	PRXL2B		1	-0.29		0.9	-0.03
P48382	RFX5		1	-0.01		0.9	0.02
Q9H4P4	RNF41		1	0.03		0.9	-0.02
Q8WVM8	SCFD1		1	0.04		0.9	-0.01
Q99643	SDHC		1	-0.17		0.9	-0.07
O94979	SEC31A		1	0.04		0.9	0.01
Q16585	SGCB		1	-0.38		0.9	-0.09
P51688	SGSH		1	0.05		0.9	0.03
Q99963	SH3GL3		1	0.15		0.9	-0.04
Q8WUG5	SLC22A17		1	-0.27		0.9	0.08
Q9Y289	SLC5A6		1	-0.03		0.9	0.02
A6NHR9	SMCHD1		1	-0.02		0.9	-0.02
Q13573	SNW1		1	-0.01		0.9	0.01
O60279	SUSD5		1	-0.5		0.9	-0.09
Q7Z7C8	TAF8		1	-0.32		0.9	-0.05
Q6NXT6	TAPT1		1	-0.02		0.9	-0.03
Q9NUW8	TDP1		1	0.81		0.9	0.15
Q9H7E2	TDRD3		1	0.03		0.9	0.02
Q5TEJ8	THEMIS2		1	0.31		0.9	-0.1
Q9P0S9	TMEM14C		1	0.35		0.9	0.02
O75648	TRMU		1	-0.28		0.9	0.09
cRAP-P51965;Q96LR5;Q969T4;P51965	UBE2E2		1	-0.08		0.9	0.03
Q9NUQ7	UFSP2		1	-0.09		0.9	0.02
Q13426	XRCC4		1	0.08		0.9	0.02
Q969J2	ZKSCAN4		1	-0.04		0.9	-0.03
Q9UII5	ZNF107		1	0.2		0.9	0.25
Q499Z4	ZNF672		1	0.66		0.9	-0.19
Q9H3P7	ACBD3		1	0		0.89	-0.04
Q2TAA5	ALG11		1	-0.09		0.89	0.03
Q92685	ALG3		1	-0.11		0.89	0.03
Q6AI12	ANKRD40		1	0.17		0.89	-0.04
Q10567;P63010	AP2B1		1	-0.08		0.89	-0.01
Q8IWQ3	BRSK2		1	-0.04		0.89	0.03
Q49AR2	C5orf22		1	0.16		0.89	0.04
Q86Y37	CACUL1		1	-0.03		0.89	-0.02
cRAP-P06732;P06732	CKM;cRAP-CKM		1	0.03		0.89	-0.07
Q9NX76	CMTM6		1	1.14		0.89	0.15
P21964	COMT		1	0.03		0.89	-0.02
Q7KZN9	COX15		1	-0.15		0.89	-0.03
O75534	CSDE1		1	0.04		0.89	-0.02
Q14147	DHX34		1	-0.21		0.89	0.26
Q9UBS4	DNAJB11		1	-0.02		0.89	-0.02
P35269	GTF2F1		1	0.06		0.89	-0.03
Q9BY41	HDAC8		1	-0.06		0.89	0.12
Q9NSC5	HOMER3		1	1.2		0.89	-0.24
P13612	ITGA4		1	-0.04		0.89	0.2
Q6XYB7	LBX2		1	0.18		0.89	-0.06
Q6P1A2	LPCAT3		1	-0.19		0.89	-0.03
Q9Y6X3	MAU2		1	0.09		0.89	-0.03
Q7Z434	MAVS		1	0.1		0.89	0.05
Q9P0M9	MRPL27		1	-0.05		0.89	0.03
E9PAV3	NACA		1	0.16		0.89	0.04
Q96HR8	NAF1		1	0.04		0.89	-0.03
Q9UHB4	NDOR1		1	0.28		0.89	-0.04
Q8TDX7	NEK7		1	0.07		0.89	0.03
Q9GZT8	NIF3L1		1	0.21		0.89	0.05
O60502	OGA		1	0.04		0.89	-0.03
P30405	PPIF		1	-0.1		0.89	-0.03
P49768	PSEN1		1	0.26		0.89	0.04
Q16849	PTPRN		1	-0.01		0.89	-0.09
Q9BXF6	RAB11FIP5		1	1.47		0.89	-0.2
Q9NS91	RAD18		1	-0.02		0.89	-0.02
Q9P260	RELCH		1	0.28		0.89	-0.04
Q8N2Y8	RUSC2		1	-0.91		0.89	-0.09
Q9Y2B1	RXYLT1		1	0.42		0.89	-0.06
P43007	SLC1A4		1	0.55		0.89	0.18
P51531	SMARCA2		1	0		0.89	-0.04
Q8N5G0	SMIM20		1	-0.02		0.89	0.04
Q9Y2H1	STK38L		1	-0.08		0.89	-0.03
Q9HD45	TM9SF3		1	0.09		0.89	0.04
Q96Q45	TMEM237		1	0.04		0.89	0.02
Q53FP2	TMEM35A		1	-0.21		0.89	-0.05
Q9BW30	TPPP3		1	0		0.89	0.02
Q9BUZ4	TRAF4		1	0.16		0.89	0.13
Q15643	TRIP11		1	0.1		0.89	-0.04
Q9NX07	TRNAU1AP		1	0		0.89	0.04
Q9Y5K5	UCHL5		1	0.03		0.89	-0.02
Q8N1B4	VPS52		1	0.08		0.89	-0.02
Q8NBI6	XXYLT1		1	-0.01		0.89	-0.02
Q8N5A5	ZGPAT		1	0.02		0.89	0.02
Q05481;O75437	ZNF91		1	0.42		0.89	-0.09
Q96GS6	ABHD17A		1	-0.18		0.88	0.3
P11310	ACADM		1	0.09		0.88	-0.02
Q9UL18	AGO1		1	0.09		0.88	-0.01
Q86SJ2	AMIGO2		1	0.19		0.88	-0.06
Q96DE5	ANAPC16		1	0.15		0.88	-0.03
P56378	ATP5MJ		1	-0.03		0.88	0.05
Q8NCR0	B3GALNT2		1	0.2		0.88	-0.04
Q8IWZ6	BBS7		1	0.24		0.88	-0.04
Q9H165	BCL11A		1	0.02		0.88	-0.04
Q75N03	CBLL1		1	-0.01		0.88	0.04
Q9H8M5	CNNM2		1	0.04		0.88	-0.02
O75061	DNAJC6		1	0.01		0.88	-0.02
Q14204	DYNC1H1		1	0.13		0.88	0.04
O75521	ECI2		1	-0.04		0.88	-0.03
P60842	EIF4A1		1	-0.02		0.88	0.03
Q8IWE2	FAM114A1		1	-0.08		0.88	0.13
P22570	FDXR		1	0		0.88	-0.04
Q14332	FZD2		1	0.09		0.88	-0.05
P32189;Q14409	GK		1	-0.14		0.88	-0.03
Q86UL3;Q53EU6	GPAT4		1	0.86		0.88	-0.13
P43250	GRK6		1	-0.19		0.88	-0.03
Q9H079	KATNBL1		1	-1.07		0.88	0.15
Q8NC69	KCTD6		1	-0.32		0.88	0.07
O14782	KIF3C		1	0.03		0.88	0.05
P48059	LIMS1		1	-0.02		0.88	-0.03
P38571	LIPA		1	-0.26		0.88	0.04
Q0VGE8;A0A7P0TAN4	LOC122539214		1	-0.28		0.88	0.13
Q8ND56	LSM14A		1	0.12		0.88	-0.03
Q96GX5	MASTL		1	-0.02		0.88	0.02
Q96AQ8	MCUR1		1	0.07		0.88	0.03
Q8N108	MIER1		1	0.24		0.88	0.03
Q4G0A6	MINDY4		1	0.37		0.88	0.07
Q9NYK5	MRPL39		1	-0.05		0.88	-0.02
Q13405	MRPL49		1	0.11		0.88	0.02
Q8NCE2	MTMR14		1	0.24		0.88	-0.03
Q9Y5A7	NUB1		1	0.02		0.88	-0.02
Q96HP4	OXNAD1		1	-0.01		0.88	0.02
O94806	PRKD3		1	-0.67		0.88	0.13
Q13523	PRPF4B		1	-0.15		0.88	-0.03
Q96PZ0	PUS7		1	-0.01		0.88	0.01
P61019	RAB2A		1	-0.01		0.88	-0.02
Q9H2T7	RANBP17		1	0.14		0.88	-0.11
Q9HCJ3	RAVER2		1	-0.08		0.88	-0.03
Q9UQ26	RIMS2		1	0.86		0.88	0.12
Q01974	ROR2		1	-0.05		0.88	-0.03
A6NIE6;Q9NYV6	RRN3		1	-0.05		0.88	0.03
O94885	SASH1		1	0.24		0.88	-0.08
P53794	SLC5A3		1	0.06		0.88	-0.04
O95772	STARD3NL		1	-0.12		0.88	0.02
Q8IYB8	SUPV3L1		1	-0.57		0.88	0.14
Q15526	SURF1		1	0.14		0.88	-0.03
P01137	TGFB1		1	-0.12		0.88	-0.08
Q9UNS1	TIMELESS		1	-0.03		0.88	-0.02
Q63HK5	TSHZ3		1	-0.76		0.88	0.18
Q9UKW4	VAV3		1	0.18		0.88	0.04
Q7Z7G8	VPS13B		1	-0.05		0.88	-0.03
Q9BUR4	WRAP53		1	0.16		0.88	-0.08
Q3SY52	ZIK1		1	-0.18		0.88	-0.05
Q96IR2	ZNF845		1	0.21		0.88	0.13
Q6PD74	AAGAB		1	-0.04		0.87	-0.06
Q7L211	ABHD13		1	-0.21		0.87	-0.04
Q4G176	ACSF3		1	-0.09		0.87	0.08
O75078	ADAM11		1	0.72		0.87	0.1
Q9NP73	ALG13		1	-0.12		0.87	0.02
Q96Q83	ALKBH3		1	0.25		0.87	-0.09
Q3KRA9	ALKBH6		1	-0.11		0.87	-0.07
Q9Y689	ARL5A		1	-0.06		0.87	-0.04
Q9NVJ2	ARL8B		1	0.08		0.87	0.03
Q9NVI7	ATAD3A		1	0.05		0.87	-0.02
Q96L58	B3GALT6		1	-0.13		0.87	0.02
Q9UQB8	BAIAP2		1	-0.01		0.87	-0.03
Q8N9N5	BANP		1	0.22		0.87	-0.1
Q9NZM4	BICRA		1	0.05		0.87	0.02
Q12982	BNIP2		1	0.03		0.87	-0.05
Q8IYL3	C1orf174		1	0.04		0.87	0.05
Q13555	CAMK2G		1	0.02		0.87	-0.02
P40121	CAPG		1	0.07		0.87	-0.22
O14936	CASK		1	-0.02		0.87	-0.03
P20248	CCNA2		1	0.21		0.87	-0.11
Q07002;Q00536	CDK16		1	0.28		0.87	0.04
Q6IPU0	CENPP		1	0.03		0.87	-0.06
Q8IZ52	CHPF		1	-2.01		0.87	0.42
P0CG13	CHTF8		1	-0.13		0.87	0.04
O75390	CS		1	-0.02		0.87	0.03
Q7L1T6	CYB5R4		1	0.09		0.87	0.02
P26196	DDX6		1	0.07		0.87	0.02
Q9NR28	DIABLO		1	0.41		0.87	-0.05
Q9BTV6	DPH7		1	-0.04		0.87	0.03
Q7Z388	DPY19L4		1	0.11		0.87	0.2
O77932	DXO		1	0.3		0.87	-0.09
Q9P0I2	EMC3		1	0.18		0.87	-0.04
Q9UKR5	ERG28		1	0.14		0.87	-0.08
P84090	ERH		1	0.16		0.87	-0.05
Q5D862	FLG2		1	-0.48		0.87	-0.18
Q01167	FOXK2		1	0.08		0.87	-0.02
O43524	FOXO3		1	-1.76		0.87	-0.2
Q96AE4	FUBP1		1	0.08		0.87	-0.04
Q8WXI9	GATAD2B		1	0.08		0.87	-0.02
P06280	GLA		1	-0.02		0.87	0.05
Q4G148	GXYLT1		1	-0.12		0.87	-0.03
P55084	HADHB		1	0.26		0.87	-0.03
Q8TF76	HASPIN		1	-0.12		0.87	0.04
O94927	HAUS5		1	0		0.87	-0.02
Q92769	HDAC2		1	0.03		0.87	0.03
O75146	HIP1R		1	0.07		0.87	-0.02
Q16666	IFI16		1	-0.28		0.87	-0.06
Q9H7X7	IFT22		1	0.12		0.87	0.03
Q68E01	INTS3		1	-0.07		0.87	-0.02
Q6NYC1	JMJD6		1	-0.06		0.87	-0.05
Q6ZWB6	KCTD8		1	0.22		0.87	0.06
P24390	KDELR1		1	0.12		0.87	-0.04
O94889	KLHL18		1	-0.18		0.87	-0.26
P04259;P02538;P48668	KRT6A		1	1.04		0.87	0.46
Q03252	LMNB2		1	-0.04		0.87	0.03
Q9H089	LSG1		1	-0.06		0.87	0.07
Q8IVS2	MCAT		1	0.04		0.87	-0.02
Q9Y3C7	MED31		1	0.94		0.87	0.21
Q9BUU2	METTL22		1	0.36		0.87	0.07
P55081	MFAP1		1	0.05		0.87	-0.02
P40692	MLH1		1	-0.04		0.87	0.02
O75352	MPDU1		1	-0.24		0.87	0.04
Q13505	MTX1		1	0.06		0.87	0.04
Q969H8	MYDGF		1	-0.05		0.87	0.04
Q14596	NBR1		1	0.2		0.87	0.04
A0A024RBG1;Q9NZJ9	NUDT4B		1	0		0.87	0.02
Q8WVF1	OSCP1		1	0.85		0.87	0.16
Q8WX93	PALLD		1	0		0.87	0.03
Q15121	PEA15		1	0.13		0.87	-0.06
Q9NW08	POLR3B		1	0.29		0.87	-0.18
P05423	POLR3D		1	-0.08		0.87	-0.03
Q5VTL8	PRPF38B		1	-0.09		0.87	0.03
Q5JS54	PSMG4		1	0.13		0.87	0.04
Q9H3S7	PTPN23		1	0.03		0.87	-0.02
P23468	PTPRD		1	0.58		0.87	0.11
P20337	RAB3B		1	-0.03		0.87	-0.02
P46063	RECQL		1	0		0.87	0.03
Q6NUM9	RETSAT		1	-0.01		0.87	0.03
O43159	RRP8		1	0.04		0.87	0.03
Q15050	RRS1		1	-0.1		0.87	0.03
P58004	SESN2		1	0.26		0.87	-0.1
O75533	SF3B1		1	-0.03		0.87	-0.02
Q8N697	SLC15A4		1	0.07		0.87	0.05
Q9HC21	SLC25A19		1	0.04		0.87	0.03
Q6PML9	SLC30A9		1	-0.11		0.87	-0.02
Q8WUX1	SLC38A5		1	0.05		0.87	0.03
P09132	SRP19		1	0.11		0.87	-0.06
Q04837	SSBP1		1	0.06		0.87	0.04
Q9UNL2	SSR3		1	-0.01		0.87	0.04
Q86UX6	STK32C		1	0.27		0.87	0.06
Q9BYT3	STK33		1	0.06		0.87	0.06
P56962	STX17		1	-0.26		0.87	0.06
Q96I99	SUCLG2		1	0.06		0.87	0.02
P21579	SYT1		1	0.02		0.87	-0.01
Q86TI0	TBC1D1		1	0.43		0.87	0.08
Q8IYQ7	THNSL1		1	-0.02		0.87	0.01
Q5VZI3	TMEM268		1	0		0.87	0.17
Q5BJF2	TMEM97		1	-0.06		0.87	0.03
O14657	TOR1B		1	-0.34		0.87	-0.04
Q05086	UBE3A		1	0.01		0.87	0.02
Q9P2Y5	UVRAG		1	-0.02		0.87	0.02
Q9UPY6	WASF3		1	0.1		0.87	-0.03
Q9Y4E1;Q641Q2	WASHC2C		1	0.11		0.87	0.02
Q96S55	WRNIP1		1	0.04		0.87	0.02
Q9NZC7	WWOX		1	-0.73		0.87	0.14
Q8IUH5	ZDHHC17		1	0.1		0.87	0.03
Q9NYG2	ZDHHC3		1	-0.03		0.87	-0.03
Q86UK7	ZNF598		1	0.06		0.87	-0.02
Q5T3U5	ABCC10		1	0.92		0.86	0.19
Q96HN2	AHCYL2		1	0.15		0.86	0.04
Q92994	BRF1		1	0.01		0.86	0.05
cRAP-P04040;P04040	CAT;cRAP-CAT		1	-0.21		0.86	0.06
P22681;Q13191	CBL		1	0.04		0.86	0.03
Q8IYE0	CCDC146		1	0.15		0.86	0.1
O60826	CCDC22		1	0.03		0.86	0.01
P12532	CKMT1B		1	0		0.86	-0.02
Q9NWW5	CLN6		1	0.09		0.86	0.05
Q9UBW8	COPS7A		1	0.27		0.86	0.04
Q9UQ03	CORO2B		1	0.18		0.86	-0.05
P61073	CXCR4		1	0		0.86	-0.07
Q7Z401	DENND4A		1	0.05		0.86	0.04
P23743	DGKA		1	0.15		0.86	0.04
P52429	DGKE		1	0.06		0.86	-0.03
P49366	DHPS		1	0.03		0.86	0.02
Q8N5C7	DTWD1		1	-0.09		0.86	0.05
Q56P03	EAPP		1	0.03		0.86	-0.06
Q3B7T1	EDRF1		1	-0.11		0.86	-0.06
Q96C19	EFHD2		1	0		0.86	-0.03
Q9GZT9	EGLN1		1	0.04		0.86	0.03
Q9BQ52	ELAC2		1	0.01		0.86	-0.01
Q99504	EYA3		1	0.04		0.86	-0.03
Q9NZU0	FLRT3		1	-0.03		0.86	0.04
Q10471	GALNT2		1	0.05		0.86	-0.02
P07305	H1-0		1	0.19		0.86	0.05
Q9BW71	HIRIP3		1	-0.01		0.86	-0.02
Q7Z6Z7	HUWE1		1	0.02		0.86	-0.01
P27987	ITPKB		1	0.24		0.86	-0.12
Q14739	LBR		1	-0.05		0.86	-0.03
Q9C0E8	LNPK		1	0.06		0.86	0.02
Q6UWE0	LRSAM1		1	0.01		0.86	-0.06
Q96G25	MED8		1	0.02		0.86	-0.03
Q8WXB1	METTL21A		1	-0.41		0.86	0.12
Q9BYN8	MRPS26		1	0.07		0.86	-0.04
Q9BQ15	NABP2		1	-0.06		0.86	-0.17
Q8IW45	NAXD		1	0.01		0.86	0.03
Q9Y2A7	NCKAP1		1	0.03		0.86	-0.03
Q9NZQ3	NCKIPSD		1	0.07		0.86	0.05
O95299	NDUFA10		1	0.11		0.86	-0.02
P09619	PDGFRB		1	-0.05		0.86	-0.03
Q8IYB4	PEX5L		1	0.22		0.86	0.05
Q9H082	RAB33B		1	0		0.86	-0.02
Q6NTF9	RHBDD2		1	0.11		0.86	-0.03
P84098	RPL19		1	-0.08		0.86	-0.05
P29353	SHC1		1	0.09		0.86	0.04
Q9NZC9	SMARCAL1		1	0.05		0.86	-0.03
Q8WXA9	SREK1		1	-0.05		0.86	-0.04
O43760	SYNGR2		1	0.09		0.86	0.05
Q9HCD6	TANC2		1	0.14		0.86	-0.02
O14907	TAX1BP3		1	-0.02		0.86	0.04
Q8WUA7	TBC1D22A		1	-0.02		0.86	0.03
Q9Y4P3	TBL2		1	0.04		0.86	-0.02
Q9UGU0	TCF20		1	-0.9		0.86	-0.39
Q92544	TM9SF4		1	-0.01		0.86	0.02
Q5U3C3	TMEM164		1	-0.07		0.86	0.05
Q5T3F8	TMEM63B		1	0.03		0.86	0.05
Q6PI78	TMEM65		1	-0.08		0.86	-0.02
Q12767	TMEM94		1	0.01		0.86	0.19
P63313	TMSB10		1	0.2		0.86	0.05
Q13114	TRAF3		1	0.08		0.86	0.04
O15164	TRIM24		1	-0.05		0.86	-0.04
Q6P3X3	TTC27		1	0.08		0.86	0.06
Q96RT7	TUBGCP6		1	0.06		0.86	0.02
Q70CQ2	USP34		1	-0.83		0.86	0.13
Q15836;P63027	VAMP2		1	-0.14		0.86	0.02
Q8NC26	ZNF114		1	0.59		0.86	-0.17
O43264	ZW10		1	-0.21		0.86	0.06
P80404	ABAT		1	0.01		0.85	0.03
Q13367	AP3B2		1	0.06		0.85	0.02
Q9Y487	ATP6V0A2		1	-0.06		0.85	-0.03
Q8WWM7	ATXN2L		1	0.18		0.85	-0.05
Q02338	BDH1		1	0		0.85	-0.03
Q9BVC5	C2orf49		1	0.2		0.85	0.09
O95273	CCNDBP1		1	0.07		0.85	-0.05
P26374	CHML		1	0.22		0.85	0.06
O95476	CTDNEP1		1	-0.02		0.85	0.03
O43237	DYNC1LI2		1	0.06		0.85	0.02
Q9NZJ5	EIF2AK3		1	0.09		0.85	-0.03
Q01844	EWSR1		1	-0.06		0.85	-0.06
Q96EK7	FAM120B		1	0		0.85	-0.03
P25098	GRK2		1	0.05		0.85	-0.02
Q9BQ67	GRWD1		1	0.07		0.85	0.03
Q00613	HSF1		1	0.18		0.85	-0.04
Q16891	IMMT		1	-0.02		0.85	-0.03
Q9H0B6	KLC2		1	0.06		0.85	0.02
P36776	LONP1		1	-0.09		0.85	0.03
Q9HBW0	LPAR2		1	0.13		0.85	-0.08
Q9Y3B7	MRPL11		1	0.08		0.85	-0.02
Q9Y676	MRPS18B		1	0		0.85	0.02
Q13330	MTA1		1	-0.1		0.85	-0.03
Q9UGC7	MTRF1L		1	-0.02		0.85	0.03
Q9GZM8	NDEL1		1	0.07		0.85	-0.04
P51970	NDUFA8		1	-0.02		0.85	-0.03
Q56VL3	OCIAD2		1	-0.06		0.85	-0.04
Q8N8D1	PDCD7		1	-0.02		0.85	-0.03
Q9NWS0	PIH1D1		1	0.03		0.85	0.02
Q06124	PTPN11		1	0.03		0.85	0.03
P18433	PTPRA		1	0.28		0.85	0.1
O14966	RAB29		1	-0.72		0.85	0.3
Q13636	RAB31		1	0.08		0.85	-0.05
Q9BZG1	RAB34		1	-0.03		0.85	-0.06
P54727	RAD23B		1	0.06		0.85	-0.02
Q8IXT5	RBM12B		1	0.13		0.85	0.15
Q8IXW5	RPAP2		1	-0.2		0.85	0.15
P23246	SFPQ		1	0.03		0.85	-0.05
Q9UBP0	SPAST		1	0.14		0.85	-0.02
O15321	TM9SF1		1	0		0.85	0.03
Q8N394	TMTC2		1	0		0.85	0.06
Q5JU69	TOR2A		1	0.06		0.85	0.04
Q6IQ55	TTBK2		1	0.15		0.85	0.03
O94967	WDR47		1	-0.18		0.85	0.05
Q9GZM5	YIPF3		1	0.03		0.85	0.05
Q9H900	ZWILCH		1	0.03		0.85	0.02
Q6ZSR9			1	0.28		0.84	0.04
Q8WTS1	ABHD5		1	0.22		0.84	-0.05
Q96F25	ALG14		1	-0.05		0.84	0.05
Q6P6C2	ALKBH5		1	0.04		0.84	-0.02
Q9BXS5	AP1M1		1	-0.04		0.84	-0.03
Q8TER5	ARHGEF40		1	0.43		0.84	-0.1
Q15904	ATP6AP1		1	-0.44		0.84	0.1
O75787	ATP6AP2		1	0.01		0.84	-0.05
P46379	BAG6		1	0.14		0.84	0.04
Q9BXK5	BCL2L13		1	0.09		0.84	0.05
O00512	BCL9		1	0.22		0.84	0.06
Q9UBY8	CLN8		1	-0.09		0.84	-0.21
Q9NS37	CREBZF		1	-0.09		0.84	-0.09
O43310	CTIF		1	0		0.84	-0.05
Q2VPK5	CTU2		1	0.02		0.84	-0.04
Q9UK59	DBR1		1	0.07		0.84	-0.02
Q92564	DCUN1D4		1	-0.1		0.84	0.08
Q12926	ELAVL2		1	-0.03		0.84	0.04
Q9HCM4	EPB41L5		1	0.45		0.84	-0.08
Q9UET6	FTSJ1		1	0.18		0.84	-0.04
P23378	GLDC		1	0		0.84	0.05
P17900	GM2A		1	-0.08		0.84	-0.04
Q9UBP9	GULP1		1	0.28		0.84	-0.14
P19367	HK1		1	-0.02		0.84	0.05
Q9NSB8	HOMER2		1	0.2		0.84	0.09
Q92743	HTRA1		1	-0.19		0.84	-0.14
Q9H910	JPT2		1	0.45		0.84	0.09
Q9BVV6	KIAA0586		1	0.12		0.84	0.15
Q9NQT8	KIF13B		1	0.09		0.84	0.06
cRAP-O77727;P19012;P08779;P02533;P13646	KRT16		1	-3.7		0.84	0.72
O95835	LATS1		1	0.48		0.84	-0.19
Q9BRT6	LLPH		1	-0.2		0.84	0.07
P42704	LRPPRC		1	0.02		0.84	-0.02
Q8IUZ0	LRRC49		1	-0.29		0.84	0.19
P48449	LSS		1	-0.01		0.84	0.02
P45984;P53779;P45983	MAPK8		1	-0.02		0.84	-0.04
Q96RQ3	MCCC1		1	0.02		0.84	-0.03
Q13015	MLLT11		1	0.56		0.84	0.1
Q8NCY6	MSANTD4		1	0.4		0.84	0.18
Q96DH6	MSI2		1	-0.04		0.84	-0.04
Q9H2K0	MTIF3		1	-0.08		0.84	0.04
Q9Y530	OARD1		1	-0.02		0.84	0.03
Q8N7H5	PAF1		1	0.01		0.84	-0.05
Q9UBV8	PEF1		1	-0.02		0.84	0.05
P07205	PGK2		1	-0.14		0.84	0.09
P42336	PIK3CA		1	-0.04		0.84	0.03
Q8IYS1	PM20D2		1	0.02		0.84	-0.04
Q6S8J3;P63261;P60709	POTEE		1	-0.12		0.84	0.07
O60828	PQBP1		1	0.09		0.84	-0.03
Q86UA1	PRPF39		1	-0.1		0.84	0.04
Q7L804	RAB11FIP2		1	0.75		0.84	-0.16
Q9UKL0	RCOR1		1	0.01		0.84	-0.04
Q96GP6	SCARF2		1	0.19		0.84	-0.03
P60468	SEC61B		1	0.07		0.84	-0.03
Q96NB2	SFXN2		1	0.07		0.84	0.03
O43808	SLC25A17		1	-0.11		0.84	0.04
Q99808	SLC29A1		1	-0.05		0.84	-0.04
Q9UPY5	SLC7A11		1	-0.14		0.84	-0.24
Q8TBB6	SLC7A14		1	0.04		0.84	0.05
Q13487	SNAPC2		1	-0.93		0.84	-0.25
O95295	SNAPIN		1	0.04		0.84	0.04
cRAP-P63165;G2XKQ0;P63165	SUMO1P1		1	0.12		0.84	-0.05
Q96CG3	TIFA		1	0.16		0.84	0.15
Q6ZVM7	TOM1L2		1	0.3		0.84	0.06
Q8WVR3	TRAPPC14		1	-0.01		0.84	0.04
Q92574	TSC1		1	0.1		0.84	-0.03
Q6PID6	TTC33		1	-0.01		0.84	-0.06
Q9UMX0	UBQLN1		1	0.04		0.84	-0.03
Q8TCN5	ZNF507		1	0.1		0.84	-0.36
O75843	AP1G2		1	-0.42		0.83	0.49
Q9NZN5	ARHGEF12		1	-1.49		0.83	-0.32
P35613	BSG		1	0.02		0.83	-0.03
Q7L2Z9	CENPQ		1	0.02		0.83	-0.06
Q9BW66	CINP		1	0.39		0.83	0.21
Q9BT09	CNPY3		1	-0.02		0.83	-0.03
Q9NUL7	DDX28		1	0.08		0.83	-0.02
Q9Y2L1	DIS3		1	-0.02		0.83	-0.02
A7MBM2	DISP2		1	0.08		0.83	-0.07
O75165	DNAJC13		1	-0.03		0.83	0.02
Q6XZF7	DNMBP		1	0.08		0.83	-0.04
Q6ZPD9	DPY19L3		1	0		0.83	0.04
Q13347	EIF3I		1	-0.01		0.83	-0.02
Q8N9F7	GDPD1		1	0.01		0.83	-0.03
Q9BRR8	GPATCH1		1	0.09		0.83	0.03
P43250;P34947	GRK5		1	0.77		0.83	-0.19
Q53GT1	KLHL22		1	-0.04		0.83	-0.05
Q9HD34	LYRM4		1	0.11		0.83	0.05
P21741	MDK		1	0.08		0.83	-0.08
Q14728	MFSD10		1	0.3		0.83	0.07
Q9BWT6	MND1		1	-0.04		0.83	0.03
Q9HCH0	NCKAP5L		1	0.1		0.83	0.05
Q92597	NDRG1		1	0.15		0.83	-0.07
Q8IXH7	NELFCD		1	0.06		0.83	-0.03
A8MXV4	NUDT19		1	-0.65		0.83	0.14
O14841	OPLAH		1	-0.04		0.83	0.07
P07237	P4HB		1	0.04		0.83	0.03
O95613	PCNT		1	-0.28		0.83	-0.25
Q9BUL8	PDCD10		1	0.11		0.83	-0.03
P17252	PRKCA		1	0.02		0.83	0.04
O00584	RNASET2		1	-0.08		0.83	0.07
P43003	SLC1A3		1	-0.13		0.83	0.06
Q8TEV9	SMCR8		1	0.07		0.83	-0.04
Q9NRG4	SMYD2		1	-0.1		0.83	-0.04
Q15036	SNX17		1	0.28		0.83	-0.11
Q3ZCQ8	TIMM50		1	0.08		0.83	-0.03
Q9BUB7	TMEM70		1	-0.04		0.83	0.04
O43657	TSPAN6		1	0.06		0.83	0.03
Q9UHD9	UBQLN2		1	0.25		0.83	-0.04
Q9P275	USP36		1	-0.1		0.83	-0.08
Q9NP64	ZCCHC17		1	-0.04		0.83	-0.04
Q8NHG8	ZNRF2		1	0.22		0.83	-0.05
Q6IQ32	ADNP2		1	0		0.82	-0.08
Q9Y4W6	AFG3L2		1	-0.03		0.82	0.02
Q9UKV8	AGO2		1	0.01		0.82	-0.02
Q8WYP5	AHCTF1		1	-0.69		0.82	-0.14
Q02952	AKAP12		1	0.16		0.82	0.03
Q12802	AKAP13		1	-1.91		0.82	0.27
Q9BV10	ALG12		1	-0.13		0.82	-0.08
Q9P2N2	ARHGAP28		1	0.06		0.82	0.09
O75915	ARL6IP5		1	0.11		0.82	-0.06
P59998	ARPC4		1	-0.05		0.82	-0.03
Q9H0E9	BRD8		1	0		0.82	-0.05
P55201	BRPF1		1	-0.61		0.82	0.13
Q53ET0	CRTC2		1	0.51		0.82	-0.12
P98153	DGCR2		1	-0.18		0.82	-0.1
Q9Y3B6	EMC9		1	-0.07		0.82	0.06
Q2NKX8	ERCC6L		1	0.04		0.82	-0.03
Q6P1L5	FAM117B		1	0.29		0.82	-0.14
Q92520	FAM3C		1	0.03		0.82	0.02
O94868	FCHSD2		1	-0.46		0.82	-0.07
O75879	GATB		1	-0.21		0.82	0.13
P56159	GFRA1		1	0.1		0.82	-0.07
Q9BW72	HIGD2A		1	0.39		0.82	0.13
Q05084	ICA1		1	0.05		0.82	0.06
Q9Y664	KPTN		1	0.13		0.82	0.03
Q9NP92	MRPS30		1	-0.03		0.82	-0.04
O60934	NBN		1	0.04		0.82	-0.03
P52849	NDST2		1	0.42		0.82	0.17
P22392	NME2		1	-0.08		0.82	-0.04
Q9Y639	NPTN		1	-0.03		0.82	-0.05
Q9UBD5	ORC3		1	-0.08		0.82	-0.04
Q9UHG3	PCYOX1		1	-0.02		0.82	0.07
Q9BSU1	PHAF1		1	-0.15		0.82	0.1
Q13136	PPFIA1		1	0.19		0.82	-0.06
Q14498	RBM39		1	0.05		0.82	-0.03
P50914	RPL14		1	-0.07		0.82	0.03
P61313	RPL15		1	0.13		0.82	0.05
Q9Y3L3;Q6ZT62	SH3BP1		1	0.04		0.82	0.02
Q9UQ13	SHOC2		1	0.18		0.82	0.05
Q96BI1	SLC22A18		1	-0.95		0.82	0.2
Q5SVS4;O95258	SLC25A14		1	-0.02		0.82	0.04
Q9BRL6	SRSF8		1	0.46		0.82	0.11
Q9P273	TENM3		1	-0.06		0.82	-0.12
Q6PL24	TMED8		1	0.85		0.82	0.27
O14933	UBE2L6		1	0.03		0.82	0.03
Q9NZ43	USE1		1	0.07		0.82	-0.03
Q96K76	USP47		1	0.21		0.82	-0.08
Q96GC9	VMP1		1	0.06		0.82	-0.05
Q5BJH7	YIF1B		1	0.16		0.82	-0.03
Q96K80	ZC3H10		1	-0.26		0.82	0.11
P20742;P01023	A2M		1	1.79		0.81	0.55
Q9NUB1	ACSS1		1	0.03		0.81	-0.06
O95831	AIFM1		1	0.39		0.81	-0.23
Q02252	ALDH6A1		1	-0.08		0.81	-0.04
Q96NW4	ANKRD27		1	0.21		0.81	-0.18
P51693	APLP1		1	0.41		0.81	0.17
O60306	AQR		1	-0.02		0.81	0.02
O94817	ATG12		1	0.01		0.81	-0.04
Q14CW9	ATXN7L3		1	0.15		0.81	0.23
Q07817	BCL2L1		1	0.09		0.81	0.04
Q9BY67	CADM1		1	0.09		0.81	-0.06
O43852	CALU		1	-0.12		0.81	-0.04
P60033	CD81		1	0.01		0.81	-0.06
Q9BWU1	CDK19		1	0.04		0.81	0.07
P24941	CDK2		1	0.01		0.81	-0.02
Q8N111	CEND1		1	0.28		0.81	0.09
P07199	CENPB		1	0.06		0.81	0.08
P13073	COX4I1		1	0.04		0.81	0.03
O94830	DDHD2		1	-0.09		0.81	0.23
Q8WUY9	DEPDC1B		1	0.11		0.81	-0.03
Q6IAN0	DHRS7B		1	0.1		0.81	-0.03
Q9Y2E4	DIP2C		1	0.09		0.81	-0.05
O60841	EIF5B		1	-0.02		0.81	-0.04
Q8IVH2	FOXP4		1	0.18		0.81	0.23
O95249	GOSR1		1	0.21		0.81	-0.06
O00291	HIP1		1	0.09		0.81	-0.08
Q58FG1	HSP90AA4P		1	-0.31		0.81	-0.21
P42858	HTT		1	0.06		0.81	-0.02
Q9UKM7	MAN1B1		1	-0.19		0.81	-0.05
Q5VSG8	MANEAL		1	0.02		0.81	-0.05
Q9BSK0	MARVELD1		1	0.16		0.81	-0.34
Q7Z3K6	MIER3		1	-0.2		0.81	0.11
O95396	MOCS3		1	0.27		0.81	0.08
Q86VX9	MON1A		1	0.09		0.81	0.06
Q9BYD1	MRPL13		1	0.55		0.81	-0.18
P82650	MRPS22		1	0.02		0.81	-0.05
Q9HD23	MRS2		1	-0.44		0.81	0.1
Q9Y6Q9	NCOA3		1	0.12		0.81	0.05
O94856	NFASC		1	0.06		0.81	0.06
P11940	PABPC1		1	0.09		0.81	0.03
Q13177;Q13153	PAK1		1	0.11		0.81	0.03
Q6PCE3	PGM2L1		1	0.04		0.81	0.05
P40967	PMEL		1	-0.07		0.81	-0.12
Q8TCU6	PREX1		1	-0.09		0.81	-0.06
P62491;P57735;Q15907	RAB11B		1	0.02		0.81	-0.03
Q9BRK0	REEP2		1	-0.07		0.81	0.05
Q9UJD0	RIMS3		1	-0.06		0.81	-0.15
Q96G75	RMND5B		1	0.32		0.81	0.29
Q13464	ROCK1		1	0.03		0.81	-0.02
P82979	SARNP		1	0.01		0.81	0.03
O95104	SCAF4		1	-0.06		0.81	0.07
Q99442	SEC62		1	0.02		0.81	0.03
P12235	SLC25A4		1	0.05		0.81	0.04
Q96H78	SLC25A44		1	-0.06		0.81	0.04
O43791	SPOP		1	-0.09		0.81	0.07
Q12846	STX4		1	-0.01		0.81	0.07
O75486	SUPT3H		1	0.08		0.81	-0.06
Q9Y6J9	TAF6L		1	0.07		0.81	0.18
Q9NPL8	TIMMDC1		1	-0.08		0.81	-0.04
Q04724	TLE1		1	0.18		0.81	0.11
Q9BTV4	TMEM43		1	-0.17		0.81	-0.06
Q7Z392	TRAPPC11		1	-0.01		0.81	0.02
Q96F44	TRIM11		1	-0.18		0.81	-0.2
Q9C0H2	TTYH3		1	0.1		0.81	0.04
Q9Y2K6	USP20		1	0.06		0.81	0.06
P98155	VLDLR		1	0.14		0.81	-0.19
O75717	WDHD1		1	-0.1		0.81	-0.27
Q8TF74	WIPF2		1	0.31		0.81	0.06
Q9H1B5	XYLT2		1	0.6		0.81	-0.07
Q7Z739	YTHDF3		1	0.11		0.81	0.04
O75132	ZBED4		1	-0.25		0.81	-0.38
Q969S3	ZNF622		1	-0.05		0.81	0.03
Q9NUT2	ABCB8		1	-0.27		0.8	-0.16
Q96PE2	ARHGEF17		1	0.56		0.8	-0.2
P20020	ATP2B1		1	0.02		0.8	0.03
Q8NFJ9	BBS1		1	0.22		0.8	0.05
P35226	BMI1		1	-0.05		0.8	-0.07
Q6P1X6	C8orf82		1	0.08		0.8	-0.04
O60563	CCNT1		1	0.07		0.8	0.03
Q3L8U1	CHD9		1	-0.35		0.8	0.36
Q9NX09	DDIT4		1	-1.2		0.8	0.26
Q5SXM8	DNLZ		1	-0.71		0.8	0.22
Q92997	DVL3		1	0.03		0.8	-0.07
O75530	EED		1	-0.12		0.8	0.07
Q96L91	EP400		1	0.03		0.8	-0.03
O00471	EXOC5		1	-0.05		0.8	-0.03
Q8IYI6	EXOC8		1	0		0.8	0.03
O94887	FARP2		1	0.77		0.8	-0.18
P00367	GLUD1		1	0.04		0.8	-0.03
Q9Y692	GMEB1		1	-0.05		0.8	-0.03
Q9P035	HACD3		1	-0.22		0.8	0.07
P09017	HOXC4		1	0.52		0.8	0.17
P29375	KDM5A		1	-0.01		0.8	-0.06
cRAP-P13645;Q7Z3Y7;Q7Z3Y8;P13645;Q7Z3Z0	KRT28		1	0.14		0.8	-0.29
P13647	KRT5		1	0.15		0.8	-0.34
Q05469	LIPE		1	0.05		0.8	0.07
P23368	ME2		1	-0.01		0.8	-0.04
Q14696	MESD		1	-0.12		0.8	-0.04
Q8IWI9	MGA		1	0.08		0.8	-0.24
Q6ZNJ1	NBEAL2		1	-0.46		0.8	0.09
P52298;A6PVI3	NCBP2		1	0.12		0.8	-0.09
Q9NYR9	NKIRAS2		1	0.12		0.8	-0.06
Q58A45	PAN3		1	-0.08		0.8	-0.09
Q92561;Q96FC7	PHYHIPL		1	0.32		0.8	0.1
Q92508	PIEZO1		1	0.08		0.8	-0.07
Q92871	PMM1		1	0.01		0.8	-0.12
Q9H1A7;Q9GZM3;P52435	POLR2J		1	0.22		0.8	0.09
O75864	PPP1R37		1	0.08		0.8	-0.06
Q86YV5	PRAG1		1	0.03		0.8	-0.07
P13861	PRKAR2A		1	0.1		0.8	0.04
Q9NR77	PXMP2		1	-0.05		0.8	-0.04
Q9UL26	RAB22A		1	0.09		0.8	0.04
Q9H1K0	RBSN		1	0.26		0.8	-0.09
Q8ND24	RNF214		1	0.12		0.8	-0.03
P27694	RPA1		1	-0.01		0.8	0.02
P61513	RPL37A		1	0.17		0.8	0.11
Q5VT52	RPRD2		1	0.1		0.8	-0.07
Q8N9R8	SCAI		1	-0.38		0.8	0.27
Q96EB6	SIRT1		1	0.03		0.8	0.03
Q9NPC8	SIX2		1	-0.02		0.8	0.23
Q16560	SNRNP35		1	-0.16		0.8	-0.08
Q8IYB3	SRRM1		1	0.03		0.8	-0.06
Q05519	SRSF11		1	0.01		0.8	0.04
Q6I9Y2	THOC7		1	-0.11		0.8	0.03
Q12893	TMEM115		1	-0.05		0.8	0.38
Q6ZXV5	TMTC3		1	-0.08		0.8	0.02
Q13472	TOP3A		1	-0.03		0.8	0.03
O75962	TRIO		1	-0.03		0.8	-0.02
Q16762	TST		1	0.06		0.8	0.04
Q5R3I4	TTC38		1	0.38		0.8	-0.22
Q12768	WASHC5		1	0		0.8	-0.02
Q9ULE0	WWC3		1	0.35		0.8	0.14
Q14202	ZMYM3		1	-0.04		0.8	-0.1
Q9ULT6	ZNRF3		1	0.26		0.8	0.09
Q9HAR2	ADGRL3		1	0.3		0.79	0.09
P62330	ARF6		1	0.03		0.79	0.06
O15511	ARPC5		1	-0.02		0.79	0.03
Q6DD88	ATL3		1	-0.04		0.79	0.04
P16615	ATP2A2		1	-0.07		0.79	-0.04
Q8TDN6	BRIX1		1	-0.14		0.79	0.03
P52907	CAPZA1		1	0.1		0.79	0.05
Q9BSQ5	CCM2		1	-0.05		0.79	-0.17
P14209	CD99		1	1.17		0.79	0.23
O00748	CES2		1	0.02		0.79	-0.05
P35790	CHKA		1	-0.08		0.79	0.04
P08572	COL4A2		1	0.14		0.79	-0.06
Q9NQC7	CYLD		1	0.08		0.79	0.05
O75907	DGAT1		1	-0.09		0.79	0.05
Q9NVH1	DNAJC11		1	0.07		0.79	0.04
Q9BVM2	DPCD		1	-0.48		0.79	0.24
P23588	EIF4B		1	0.11		0.79	0.03
Q9UKT8	FBXW2		1	0.31		0.79	-0.19
Q70Z53	FRA10AC1		1	0.11		0.79	0.11
Q6P4E1	GOLM2		1	-0.08		0.79	-0.05
Q9BQQ3	GORASP1		1	-0.8		0.79	-0.15
P10412	H1-4		1	0.05		0.79	-0.11
Q8TCT9	HM13		1	-0.01		0.79	-0.04
P38935	IGHMBP2		1	0.11		0.79	-0.03
Q96ST2	IWS1		1	-0.19		0.79	-0.08
Q9Y608	LRRFIP2		1	0.02		0.79	0.03
Q8NBR6	MINDY2		1	-0.08		0.79	-0.05
Q16540	MRPL23		1	0.07		0.79	-0.04
Q8N983	MRPL43		1	0.04		0.79	0.03
Q9Y291	MRPS33		1	0		0.79	0.04
Q16718	NDUFA5		1	0.15		0.79	0.07
O75251	NDUFS7		1	0.06		0.79	-0.03
Q969T7	NT5C3B		1	-0.79		0.79	0.25
Q86W56	PARG		1	0.11		0.79	0.03
Q9H2J4	PDCL3		1	-0.09		0.79	0.06
O14939	PLD2		1	0.34		0.79	-0.09
Q9NRF9	POLE3		1	0.06		0.79	0.04
P51665	PSMD7		1	0.04		0.79	0.03
Q13905	RAPGEF1		1	-0.03		0.79	-0.05
Q70E73	RAPH1		1	0.1		0.79	0.03
O43251;Q9NWB1;A6NFN3	RBFOX3		1	0.12		0.79	-0.09
Q14699	RFTN1		1	0.22		0.79	0.06
Q96EP0	RNF31		1	-0.12		0.79	-0.24
P07093	SERPINE2		1	-0.6		0.79	0.19
Q53H47	SETMAR		1	0.03		0.79	-0.03
Q9Y619	SLC25A15		1	0		0.79	-0.05
Q3SY17;Q9H1U9	SLC25A51		1	-0.01		0.79	-0.05
Q9NTJ3	SMC4		1	0.06		0.79	-0.03
P0DJ93	SMIM13		1	-0.04		0.79	0.1
Q86TJ2	TADA2B		1	0.09		0.79	-0.1
Q6IPX3;Q969E4	TCEAL3		1	-0.31		0.79	0.27
P61081	UBE2M		1	0.04		0.79	0.04
Q9BZX2	UCK2		1	-0.04		0.79	-0.04
Q5THJ4	VPS13D		1	0.16		0.79	0.06
Q96JC1	VPS39		1	-0.15		0.79	0.18
O00401	WASL		1	0.12		0.79	0.09
P33897	ABCD1		1	0.07		0.78	-0.05
O43707	ACTN4		1	-0.01		0.78	-0.07
Q9NRZ5	AGPAT4		1	-0.14		0.78	-0.04
O75179	ANKRD17		1	0.32		0.78	-0.12
P40616	ARL1		1	0		0.78	-0.05
Q676U5	ATG16L1		1	-0.02		0.78	0.06
Q92879	CELF1		1	-0.11		0.78	-0.06
Q9Y3E7	CHMP3		1	0.13		0.78	0.06
Q58WW2	DCAF6		1	0.16		0.78	-0.1
O95834	EML2		1	-0.51		0.78	-0.19
Q9NXK8	FBXL12		1	0		0.78	-0.04
P16591;P07332	FER		1	0.11		0.78	-0.16
O00258	GET1		1	-0.08		0.78	-0.05
Q14789	GOLGB1		1	-0.05		0.78	-0.06
P43304	GPD2		1	0.03		0.78	-0.02
P29084	GTF2E2		1	0.04		0.78	0.03
O43837	IDH3B		1	-0.06		0.78	0.03
Q9P2X3	IMPACT		1	0.01		0.78	0.05
Q13257	MAD2L1		1	0.06		0.78	0.04
Q5SRI9	MANEA		1	0.4		0.78	-0.1
Q9Y4U1	MMACHC		1	0.2		0.78	-0.13
Q8IXM3	MRPL41		1	0.18		0.78	-0.05
Q8IVL1	NAV2		1	-0.14		0.78	0.08
O14594	NCAN		1	0.29		0.78	-0.06
P51957	NEK4		1	0.12		0.78	0.09
Q15599	NHERF2		1	0.04		0.78	-0.13
Q9H300	PARL		1	0		0.78	0.04
Q15366;Q15365	PCBP1		1	0.05		0.78	0.03
Q5EBL8	PDZD11		1	0.17		0.78	0.05
Q9HB21	PLEKHA1		1	0		0.78	-0.04
Q96JA3;Q9HB20	PLEKHA8		1	0.09		0.78	0.48
P49642	PRIM1		1	-0.04		0.78	0.02
Q15008	PSMD6		1	-0.03		0.78	0.03
Q9BVG9	PTDSS2		1	0.3		0.78	-0.07
Q9BZE2	PUS3		1	0.23		0.78	-0.26
Q9Y3P9	RABGAP1		1	0.01		0.78	0.02
Q9NWS8	RMND1		1	0.24		0.78	0.06
P39019	RPS19		1	0.1		0.78	0.03
Q96T51	RUFY1		1	0.03		0.78	0.02
Q8NCJ5	SPRYD3		1	0.99		0.78	-0.28
Q13243	SRSF5		1	0.05		0.78	0.03
O94864	SUPT7L		1	0.1		0.78	0.07
Q96A57	TMEM230		1	-0.02		0.78	0.04
Q96J42	TXNDC15		1	-0.18		0.78	-0.07
Q9UHP3	USP25		1	0.08		0.78	-0.04
Q96JH7	VCPIP1		1	-0.01		0.78	0.03
Q9BZC7	ABCA2		1	-0.14		0.77	0.08
Q9Y672	ALG6		1	-0.28		0.77	0.1
P21953	BCKDHB		1	-0.11		0.77	0.04
Q13901	C1D		1	-0.06		0.77	-0.06
Q96EU7	C1GALT1C1		1	-0.01		0.77	0.11
Q9NQR7	CCDC177		1	0.12		0.77	-0.07
P49427	CDC34		1	0.07		0.77	0.04
Q9UHN6	CEMIP2		1	0.47		0.77	0.38
P53634	CTSC		1	0.21		0.77	0.07
Q9HCG8	CWC22		1	0.04		0.77	-0.05
Q96N67	DOCK7		1	0.05		0.77	0.02
Q9P2K8	EIF2AK4		1	0.12		0.77	-0.06
O94905	ERLIN2		1	0.06		0.77	0.04
Q00688	FKBP3		1	-0.07		0.77	-0.09
Q9Y5Y0	FLVCR1		1	0.06		0.77	0.09
Q9UM11	FZR1		1	0.6		0.77	-0.59
Q9UHW5	GPN3		1	0.03		0.77	-0.04
P33947	KDELR2		1	0.19		0.77	-0.16
Q6ICG6	KIAA0930		1	0.12		0.77	-0.27
Q6UX15	LAYN		1	-0.02		0.77	0.12
cRAP-P02788;P02788	LTF;cRAP-LTF		1	-0.07		0.77	0.1
Q9P086	MED11		1	0.21		0.77	0.12
Q96ES6	MFSD3		1	-0.08		0.77	-0.24
Q9NWU5	MRPL22		1	-0.02		0.77	-0.02
Q13084	MRPL28		1	0.04		0.77	-0.04
Q8TCC3	MRPL30		1	-0.12		0.77	-0.05
Q9ULH7	MRTFB		1	0.1		0.77	-0.11
Q15800	MSMO1		1	0.08		0.77	-0.05
Q8WUY8	NAT14		1	-0.26		0.77	-0.08
O00217	NDUFS8		1	-0.01		0.77	-0.13
Q7Z628	NET1		1	0.19		0.77	-0.09
O75414	NME6		1	0.16		0.77	0.05
P13667	PDIA4		1	0.01		0.77	0.04
Q9P0J1	PDP1		1	-0.03		0.77	0.05
Q9BRR3	PGAP4		1	-0.09		0.77	0.05
Q92733	PRCC		1	0.06		0.77	-0.04
Q13200	PSMD2		1	-0.01		0.77	0.03
O60942	RNGTT		1	0.05		0.77	-0.04
Q96S38	RPS6KC1		1	0.27		0.77	-0.12
Q86VV8	RTTN		1	0.02		0.77	-0.06
O95248	SBF1		1	0.04		0.77	-0.03
Q15464	SHB		1	0.2		0.77	0.09
Q7M4L6	SHF		1	0.09		0.77	-0.16
Q9NRH2	SNRK		1	0.13		0.77	-0.06
O75177	SS18L1		1	0.2		0.77	-0.1
Q5T011	SZT2		1	0.07		0.77	-0.07
Q9UHD2	TBK1		1	-0.02		0.77	-0.02
O15040	TECPR2		1	0.15		0.77	0.06
P16035	TIMP2		1	0.09		0.77	0.12
Q9HCJ0	TNRC6C		1	0.31		0.77	0.17
Q9UI30	TRMT112		1	0.11		0.77	0.06
Q7Z398	ZNF550		1	-0.43		0.77	-0.34
Q6DD87	ZNF787		1	0.07		0.77	0.05
P28288	ABCD3		1	-0.02		0.76	-0.04
O95870	ABHD16A		1	-0.21		0.76	0.11
Q9NZ32	ACTR10		1	0.04		0.76	0.03
Q13740	ALCAM		1	0.02		0.76	0.16
P30837	ALDH1B1		1	0.01		0.76	0.03
Q86V81	ALYREF		1	0		0.76	0.08
Q8IY45	AMN1		1	-0.19		0.76	0.05
O00189	AP4M1		1	-0.33		0.76	-0.16
Q9NP61	ARFGAP3		1	0.07		0.76	-0.06
Q9NWV8	BABAM1		1	0.04		0.76	0.07
Q8IXM2	BAP18		1	-0.06		0.76	-0.05
Q9NYM9	BET1L		1	0.02		0.76	-0.05
Q8WY22	BRI3BP		1	-0.08		0.76	-0.04
Q9BSJ5	C17orf80		1	0.03		0.76	-0.05
P42574	CASP3		1	-0.04		0.76	0.05
P41002	CCNF		1	-0.18		0.76	-0.13
Q8WUX9	CHMP7		1	0.1		0.76	0.07
Q9UP83	COG5		1	-0.08		0.76	0.09
Q96RY5	CRAMP1		1	-0.16		0.76	0.16
Q9NWM3;O75618	CUEDC1		1	-0.09		0.76	-0.09
Q9UBM7	DHCR7		1	-0.07		0.76	0.07
Q13217	DNAJC3		1	0.01		0.76	-0.04
O43598	DNPH1		1	-0.04		0.76	-0.07
Q86YN1	DOLPP1		1	0.19		0.76	0.09
Q9NPA0	EMC7		1	-0.11		0.76	-0.04
P22413	ENPP1		1	0.14		0.76	-0.11
Q9NVQ4	FAIM		1	0.06		0.76	0.09
P98173	FAM3A		1	-0.08		0.76	-0.14
Q9UPW0	FOXJ3		1	0.22		0.76	-0.27
Q9BSH5	HDHD3		1	-0.04		0.76	0.05
P37235	HPCAL1		1	0.2		0.76	-0.07
Q7LGA3	HS2ST1		1	-0.03		0.76	-0.03
P51659	HSD17B4		1	0.2		0.76	-0.05
Q8N5M9	JAGN1		1	0.04		0.76	-0.05
Q9BX67	JAM3		1	0.28		0.76	0.08
Q9BTE3	MCMBP		1	0.06		0.76	-0.03
Q92665	MRPS31		1	0		0.76	-0.05
P42898	MTHFR		1	-0.59		0.76	0.22
Q5VZE5	NAA35		1	-0.01		0.76	0.29
Q09161	NCBP1		1	-0.05		0.76	-0.03
Q969V3	NCLN		1	-0.01		0.76	-0.03
Q68D85	NCR3LG1		1	-0.2		0.76	-0.17
Q9NYS0	NKIRAS1		1	-0.18		0.76	0.25
Q14978	NOLC1		1	0.11		0.76	-0.04
Q9H7Z3	NRDE2		1	-0.39		0.76	-0.14
Q13415	ORC1		1	0.06		0.76	-0.1
Q8N138	ORMDL3		1	-0.02		0.76	-0.07
Q9H1P3	OSBPL2		1	0.07		0.76	0.06
P35080	PFN2		1	0.23		0.76	0.08
O15173	PGRMC2		1	0.16		0.76	-0.07
O15160	POLR1C		1	0.02		0.76	0.04
P36873;P62136;P62140	PPP1CA		1	-0.01		0.76	0.08
P30154	PPP2R1B		1	0.11		0.76	-0.06
P17706	PTPN2		1	0.11		0.76	-0.03
Q9UHX1	PUF60		1	-0.03		0.76	0.03
Q9NP72	RAB18		1	0.02		0.76	0.03
Q96S59	RANBP9		1	0.11		0.76	-0.04
Q9UJF2	RASAL2		1	0.08		0.76	0.03
Q96AA3	RFT1		1	0.07		0.76	-0.06
O15211	RGL2		1	0.19		0.76	0.06
Q4ADV7	RIC1		1	0.02		0.76	-0.06
A6NDU8	RIMOC1		1	0.18		0.76	0.08
Q8N5U6	RNF10		1	-0.08		0.76	-0.08
Q63HN8	RNF213		1	-0.01		0.76	-0.03
Q02878	RPL6		1	0.23		0.76	0.06
Q6NW29	RWDD4		1	0.03		0.76	0.06
P31040	SDHA		1	0.01		0.76	-0.04
O14521	SDHD		1	-0.38		0.76	0.13
P53992	SEC24C		1	0.04		0.76	0.02
A1X283	SH3PXD2B		1	0.03		0.76	-0.04
Q5H9E4	SLC25A53		1	-0.18		0.76	-0.16
Q9BVS5	TRMT61B		1	0.06		0.76	0.04
Q5VIR6	VPS53		1	-0.04		0.76	-0.03
Q8TBZ3	WDR20		1	-0.54		0.76	-0.63
Q9UBH6	XPR1		1	-0.09		0.76	0.05
P13010	XRCC5		1	-0.02		0.76	-0.03
Q8IWR0	ZC3H7A		1	-0.4		0.76	0.12
Q5SVZ6	ZMYM1		1	0.09		0.76	0.05
P17014	ZNF12		1	0.03		0.76	-0.18
Q9Y305	ACOT9		1	0.03		0.75	0.03
Q2TAZ0	ATG2A		1	0.03		0.75	0.07
Q9UI12	ATP6V1H		1	0.01		0.75	0.03
Q9Y2V2	CARHSP1		1	0.36		0.75	0.08
Q8N8E3	CEP112		1	-0.09		0.75	-0.21
Q9GZU7	CTDSP1		1	0.31		0.75	-0.08
Q96C57	CUSTOS		1	0.01		0.75	-0.04
Q8IZD4	DCP1B		1	0.12		0.75	-0.06
P0CG12	DERPC		1	0.79		0.75	-0.21
Q9NYP3	DONSON		1	0.19		0.75	0.12
P21333	FLNA		1	0.1		0.75	0.05
O75955	FLOT1		1	0.05		0.75	0.03
Q86SF2	GALNT7		1	0.06		0.75	-0.04
Q99714	HSD17B10		1	0.06		0.75	-0.07
Q96SI1	KCTD15		1	0.05		0.75	0.03
Q92945	KHSRP		1	0.15		0.75	-0.03
Q9Y2M5	KLHL20		1	-0.72		0.75	0.29
Q8IV50	LYSMD2		1	0.09		0.75	0.07
Q9H944	MED20		1	0.16		0.75	0.03
Q86W50	METTL16		1	0.03		0.75	0.03
Q9BVC4	MLST8		1	0.11		0.75	-0.06
Q8TEW0	PARD3		1	0.09		0.75	0.04
Q7RTV0	PHF5A		1	-0.07		0.75	-0.06
Q9UMS5	PHTF1		1	-0.49		0.75	-0.14
Q9UNA4	POLI		1	0.23		0.75	-0.07
Q9NVU0	POLR3E		1	-0.06		0.75	-0.06
Q8NEY8	PPHLN1		1	0.06		0.75	-0.1
Q6P2Q9	PRPF8		1	-0.07		0.75	-0.03
P06454	PTMA		1	0.63		0.75	0.12
P63173	RPL38		1	0.13		0.75	-0.07
Q5SXM2	SNAPC4		1	0.09		0.75	0.06
Q96J01	THOC3		1	-0.07		0.75	-0.03
Q9H1K6	TLNRD1		1	0.21		0.75	0.87
Q9H267	VPS33B		1	-0.04		0.75	0.03
Q8IZU2	WDR17		1	-0.24		0.75	0.09
Q9UG63	ABCF2		1	-0.03		0.74	0.04
P05186	ALPL		1	0.24		0.74	-0.08
Q99622	C12orf57		1	0.2		0.74	-0.14
Q9GZT6	CCDC90B		1	-0.47		0.74	0.21
Q13111	CHAF1A		1	-0.43		0.74	0.25
P51793	CLCN4		1	0.32		0.74	-0.12
Q9H0L4;P33240	CSTF2T		1	0.4		0.74	-0.09
P08574	CYC1		1	-0.02		0.74	0.04
Q9UHI6	DDX20		1	0.06		0.74	-0.03
O00148	DDX39A		1	-0.13		0.74	-0.03
Q8TCE6;Q6NSW5	DENND10		1	0.68		0.74	-0.25
Q96LJ7	DHRS1		1	0.12		0.74	0.08
Q7Z478	DHX29		1	0.01		0.74	0.02
O60610	DIAPH1		1	0.04		0.74	0.06
Q14919	DRAP1		1	0.1		0.74	0.05
O14681	EI24		1	0.12		0.74	-0.07
Q12926;P26378	ELAVL4		1	0.12		0.74	-0.07
P13378	HOXD8		1	0.13		0.74	-0.16
P15260	IFNGR1		1	0.27		0.74	-0.1
O95251	KAT7		1	-0.12		0.74	-0.09
Q6NZ67	MZT2B		1	0.21		0.74	-0.08
Q16656	NRF1		1	-0.16		0.74	0.05
Q6PK18	OGFOD3		1	-0.11		0.74	0.05
Q13310	PABPC4		1	0.19		0.74	0.04
Q9HAT8	PELI2		1	0.04		0.74	-0.04
Q8WV24	PHLDA1		1	0.81		0.74	-0.4
Q9NRD5	PICK1		1	-0.4		0.74	0.24
Q9UHN1	POLG2		1	0		0.74	0.06
P0CAP2	POLR2M		1	-0.58		0.74	0.27
Q6ZMI0	PPP1R21		1	-0.13		0.74	-0.23
Q6IN85;Q5MIZ7	PPP4R3A		1	-0.02		0.74	0.13
P28074	PSMB5		1	0.13		0.74	0.04
P23470	PTPRG		1	-0.55		0.74	-0.51
Q96DA2	RAB39B		1	0		0.74	-0.03
Q9Y620	RAD54B		1	0.14		0.74	0.1
Q9H0Z9;Q9BX46	RBM38		1	0.03		0.74	0.06
O43148	RNMT		1	0.09		0.74	-0.1
Q9H6T3	RPAP3		1	0.06		0.74	-0.03
P62917	RPL8		1	0.09		0.74	0.07
Q7L099	RUFY3		1	0.01		0.74	-0.04
Q96NL6	SCLT1		1	0.1		0.74	-0.07
Q9H936	SLC25A22		1	-0.01		0.74	0.05
Q8IWA5	SLC44A2		1	0		0.74	0.05
Q9HAB3	SLC52A2		1	0.31		0.74	0.08
Q7KZF4	SND1		1	-0.04		0.74	0.06
Q9UEW8	STK39		1	-0.02		0.74	0.04
Q96N21	TEPSIN		1	0.35		0.74	-0.14
Q6UW68	TMEM205		1	0.11		0.74	-0.06
P61160	ACTR2		1	0.06		0.73	-0.08
P08913	ADRA2A		1	0.08		0.73	0.1
Q68CP9	ARID2		1	-0.07		0.73	-0.05
P15056	BRAF		1	-0.09		0.73	-0.31
O95674	CDS2		1	0.18		0.73	-0.09
P17676	CEBPB		1	0.19		0.73	-0.22
O94986	CEP152		1	-0.14		0.73	0.4
Q9GZQ3	COMMD5		1	0.08		0.73	-0.06
Q6PKH6;Q9BTZ2;P0CG22	DHRS4		1	0		0.73	0.05
Q92620	DHX38		1	-0.11		0.73	-0.23
Q6V1X1	DPP8		1	0.02		0.73	0.04
Q9Y295	DRG1		1	0.01		0.73	0.03
Q9H469	FBXL15		1	-0.11		0.73	0.2
Q9BTV5	FSD1		1	-0.03		0.73	0.04
P07902	GALT		1	0.14		0.73	0.13
Q9NWZ8	GEMIN8		1	0.93		0.73	0.2
Q9HCL2	GPAM		1	-0.14		0.73	-0.07
P06865	HEXA		1	0.04		0.73	0.06
Q14527	HLTF		1	0		0.73	-0.04
P51617	IRAK1		1	-0.04		0.73	0.04
Q92794	KAT6A		1	-0.14		0.73	-0.08
Q8IY47	KBTBD2		1	0.02		0.73	0.05
Q96A73	KIAA1191		1	-0.25		0.73	0.28
Q03164	KMT2A		1	0.16		0.73	-0.28
P50851	LRBA		1	-0.02		0.73	0.03
Q9H992	MARCHF7		1	-0.3		0.73	0.16
Q8N6R0	METTL13		1	0.08		0.73	0.04
P10620	MGST1		1	-0.06		0.73	-0.06
Q96A35	MRPL24		1	0		0.73	-0.05
Q9Y3D9	MRPS23		1	-0.01		0.73	-0.04
Q96E11	MRRF		1	-0.03		0.73	0.06
Q5VVJ2	MYSM1		1	0.27		0.73	-0.1
O00221	NFKBIE		1	0.28		0.73	-0.2
O00746	NME4		1	-0.08		0.73	0.04
Q15738	NSDHL		1	-0.05		0.73	0.07
Q96C90	PPP1R14B		1	0.07		0.73	-0.07
P67775;P62714	PPP2CB		1	0.08		0.73	0.07
Q9NQV8	PRDM8		1	-0.19		0.73	-0.1
O75832	PSMD10		1	-0.04		0.73	0.05
Q9Y606	PUS1		1	-0.04		0.73	0.04
O75150	RNF40		1	0.03		0.73	-0.03
Q02543	RPL18A		1	0.01		0.73	-0.1
Q15020	SART3		1	0		0.73	0.03
P05141	SLC25A5		1	0.07		0.73	0.05
Q5SQN1	SNAP47		1	0.05		0.73	-0.04
P37108	SRP14		1	0.48		0.73	-0.15
P78362	SRPK2		1	0.14		0.73	0.12
Q9BX79	STRA6		1	0.06		0.73	-0.06
Q9UNK0	STX8		1	0.09		0.73	0.11
Q96RS0	TGS1		1	0.01		0.73	-0.05
Q9BSI4	TINF2		1	-0.01		0.73	-0.1
O75674	TOM1L1		1	0.02		0.73	0.07
Q92575	UBXN4		1	0		0.73	-0.06
O14949	UQCRQ		1	0.07		0.73	-0.08
Q9Y277	VDAC3		1	-0.05		0.73	0.08
P49754	VPS41		1	0.03		0.73	-0.04
Q8N398	VWA5B2		1	0.08		0.73	0.07
P61129	ZC3H6		1	0.62		0.73	0.26
Q9NUQ2	AGPAT5		1	0.06		0.72	-0.07
Q02410	APBA1		1	0.19		0.72	-0.08
Q5T9A4	ATAD3B		1	-0.01		0.72	0.06
P98194	ATP2C1		1	0.06		0.72	-0.03
Q99933	BAG1		1	0		0.72	-0.08
Q14457	BECN1		1	0.01		0.72	0.05
Q8N1B3	CCNQ		1	0.08		0.72	0.18
Q9Y678	COPG1		1	0.2		0.72	0.09
P09669	COX6C		1	-0.01		0.72	-0.06
Q8TB03	CXorf38		1	0.3		0.72	0.06
Q7Z4W1	DCXR		1	0.08		0.72	0.05
Q9NVR5	DNAAF2		1	0.08		0.72	0.06
A8MWY0	ELAPOR2		1	-0.07		0.72	0.3
Q96JJ3	ELMO2		1	0.09		0.72	-0.03
Q8TC92	ENOX1		1	-0.16		0.72	-0.16
P0CG08;B7ZAQ6	GPR89A;GPR89B		1	-0.06		0.72	-0.04
P86397	HTD2		1	0.39		0.72	0.15
Q9BRS8	LARP6		1	0.02		0.72	-0.08
Q96S06	LMF1		1	0.02		0.72	0.06
Q4VC31	MIX23		1	-0.08		0.72	0.07
P46199	MTIF2		1	0.02		0.72	-0.07
Q00653	NFKB2		1	-0.21		0.72	-0.42
Q9UMS0	NFU1		1	0.1		0.72	0.08
Q9H074	PAIP1		1	0.04		0.72	0.05
Q9NP74	PALMD		1	0.24		0.72	0.15
Q01973	ROR1		1	0.14		0.72	-0.31
Q15418	RPS6KA1		1	-0.15		0.72	0.09
Q9Y6M7	SLC4A7		1	0.12		0.72	0.05
Q96DR4	STARD4		1	0.34		0.72	0.11
P23193	TCEA1		1	0.03		0.72	0.03
P49746	THBS3		1	-0.17		0.72	-0.2
Q14258	TRIM25		1	-0.04		0.72	0.09
P61077	UBE2D3		1	0.08		0.72	0.06
Q14139	UBE4A		1	0.1		0.72	-0.03
Q8TAA9	VANGL1		1	-0.36		0.72	0.32
Q9H9H4	VPS37B		1	-0.11		0.72	0.1
Q96BV0	ZNF775		1	-0.17		0.72	-0.31
Q8N2K0	ABHD12		1	0.02		0.71	0.04
Q9H553	ALG2		1	0.05		0.71	-0.06
P59780	AP3S2		1	0		0.71	0.06
Q13795	ARFRP1		1	0.21		0.71	0.1
Q9H1I8	ASCC2		1	0.09		0.71	0.04
Q53S33	BOLA3		1	0.09		0.71	-0.11
Q96F63	CCDC97		1	0.22		0.71	0.16
P48643	CCT5		1	0.06		0.71	-0.07
Q9Y5S2	CDC42BPB		1	-0.04		0.71	0.03
Q9Y4F5	CEP170B		1	-0.09		0.71	-0.12
Q9NX63	CHCHD3		1	0.08		0.71	-0.06
Q8N8Q8	COX18		1	-0.18		0.71	0.07
Q86Y56	DNAAF5		1	0.01		0.71	-0.03
Q5TEA3	DNAAF9		1	-0.57		0.71	-0.27
Q5F1R6	DNAJC21		1	0.24		0.71	-0.17
Q9BQC3	DPH2		1	0.14		0.71	0.04
P55039	DRG2		1	0.06		0.71	0.03
Q96AV8	E2F7		1	-0.58		0.71	0.24
Q9Y2J2	EPB41L3		1	0.23		0.71	-0.08
Q6IPR1	ETFRF1		1	0.09		0.71	0.13
A2RU67	FAM234B		1	0.39		0.71	-0.84
Q9UNN4;P52655	GTF2A1		1	-0.09		0.71	0.08
P13807	GYS1		1	0.22		0.71	0.08
P30519	HMOX2		1	0.02		0.71	-0.04
Q9NXR8	ING3		1	-0.04		0.71	0.08
cRAP-P04264;P04264	KRT1;cRAP-KRT1		1	0.05		0.71	-0.5
Q5VUJ6	LRCH2		1	0.09		0.71	-0.04
P55145	MANF		1	-0.15		0.71	0.05
Q6ZWT7	MBOAT2		1	-0.13		0.71	-0.08
Q9HCE5	METTL14		1	-0.24		0.71	0.07
Q14165	MLEC		1	0.03		0.71	-0.03
Q9UH92	MLX		1	0		0.71	-0.07
Q13724	MOGS		1	-0.01		0.71	0.15
Q13368	MPP3		1	0.32		0.71	-0.27
Q9BYD2	MRPL9		1	-0.02		0.71	-0.04
Q13615	MTMR3		1	0.07		0.71	0.12
Q6IA69	NADSYN1		1	-1.08		0.71	0.4
P40424	PBX1		1	-0.01		0.71	-0.08
Q15084	PDIA6		1	-0.01		0.71	0.05
Q53GG5	PDLIM3		1	0.37		0.71	0.28
Q99460	PSMD1		1	0.06		0.71	-0.06
Q9H2M9	RAB3GAP2		1	-0.07		0.71	0.05
Q96GD3	SCMH1		1	-0.14		0.71	-0.22
Q92599	SEPTIN8		1	0.06		0.71	0.04
O43556	SGCE		1	0.11		0.71	-0.22
Q8NCS7	SLC44A5		1	0.36		0.71	0.74
P60880	SNAP25		1	0.04		0.71	-0.08
Q9H2V7	SPNS1		1	-0.16		0.71	0.14
O43422	THAP12		1	-0.04		0.71	-0.04
Q9NWX6	THG1L		1	-0.04		0.71	0.08
Q9BTF0	THUMPD2		1	-0.11		0.71	0.08
O94876	TMCC1		1	0.04		0.71	0.3
P11387	TOP1		1	0.03		0.71	0.07
Q5T0D9	TPRG1L		1	0.22		0.71	-0.48
O14545	TRAFD1		1	0.22		0.71	0.08
Q86TN4	TRPT1		1	0.2		0.71	0.07
Q6NXR4	TTI2		1	0.15		0.71	0.08
Q8NG68	TTL		1	0.03		0.71	0.05
P49411	TUFM		1	0.13		0.71	0.05
P62253	UBE2G1		1	0.07		0.71	0.06
Q8IWB7	WDFY1		1	-0.01		0.71	-0.07
Q6P4I2	WDR73		1	-0.1		0.71	0.1
Q8IYN0;Q8TF32	ZNF100		1	-0.72		0.71	0.56
Q9UL40	ZNF346		1	0.03		0.71	0.06
P15621	ZNF44		1	0.01		0.71	-0.32
P24752	ACAT1		1	0.01		0.7	0.04
Q96GX9	APIP		1	0.06		0.7	0.08
O15033	AREL1		1	0.21		0.7	0.38
P30049	ATP5F1D		1	0.24		0.7	0.06
Q96ER9	CCDC51		1	-0.02		0.7	0.07
Q5ZPR3	CD276		1	0.07		0.7	0.05
Q9BU64	CENPO		1	0.24		0.7	-0.28
Q8N960	CEP120		1	-0.12		0.7	-0.1
Q9NRP2	CMC2		1	0.09		0.7	-0.08
Q9UKZ1	CNOT11		1	0.12		0.7	0.05
Q5RI15	COX20		1	-0.08		0.7	-0.05
Q96FN4	CPNE2		1	0.04		0.7	-0.04
Q9HCH3;Q96A23;Q96FN4;Q86YQ8;O95741;O75131;Q9UBL6;Q8IYJ1	CPNE3		1	0.04		0.7	-0.04
Q6UXH1	CRELD2		1	0.26		0.7	0.06
Q9UHQ9	CYB5R1		1	0.05		0.7	0.07
P35659	DEK		1	0.12		0.7	-0.1
Q16760	DGKD		1	0.2		0.7	-0.37
Q155Q3	DIXDC1		1	0.16		0.7	-0.43
Q8N1I0	DOCK4		1	-0.23		0.7	0.24
O14531	DPYSL4		1	-0.01		0.7	-0.06
P30084	ECHS1		1	0.01		0.7	0.07
Q15029	EFTUD2		1	-0.04		0.7	-0.04
Q08426	EHHADH		1	-0.08		0.7	0.07
Q96CU9	FOXRED1		1	0.02		0.7	-0.04
P07203	GPX1		1	0.15		0.7	0.11
Q4V328	GRIPAP1		1	-0.08		0.7	0.08
O43824	GTPBP6		1	0.01		0.7	-0.04
Q9Y4D8	HECTD4		1	-0.01		0.7	0.05
Q8IXS8	HYCC2		1	-0.08		0.7	0.07
Q969P0	IGSF8		1	0.02		0.7	0.13
A1L0T0	ILVBL		1	-0.04		0.7	-0.04
P50748	KNTC1		1	-0.01		0.7	0.03
Q9UQF2	MAPK8IP1		1	-0.37		0.7	0.21
Q9NR56	MBNL1		1	-0.08		0.7	0.16
Q9HCC0	MCCC2		1	0.12		0.7	-0.04
Q9NRX2	MRPL17		1	0.01		0.7	-0.05
O75570	MTRF1		1	-0.02		0.7	0.07
Q6IBW4	NCAPH2		1	0.1		0.7	0.06
P23511	NFYA		1	-0.21		0.7	-0.1
Q15233	NONO		1	0.07		0.7	0.12
O43933	PEX1		1	-0.04		0.7	0.1
P53609	PGGT1B		1	0.55		0.7	-0.16
Q5JRX3	PITRM1		1	-0.03		0.7	0.04
O00232	PSMD12		1	-0.11		0.7	0.07
Q9BRP8	PYM1		1	0.14		0.7	0.08
Q7Z5J4	RAI1		1	0.16		0.7	0.1
Q92546	RGP1		1	0.13		0.7	0.07
O43665	RGS10		1	0.06		0.7	-0.04
P63220	RPS21		1	0.11		0.7	0.05
O95486	SEC24A		1	-0.02		0.7	0.03
P53007	SLC25A1		1	0.05		0.7	-0.09
P08240	SRPRA		1	0.01		0.7	-0.05
Q8NBJ7	SUMF2		1	-0.05		0.7	-0.06
Q9BT88	SYT11		1	0.08		0.7	0.08
Q8TC07	TBC1D15		1	-0.09		0.7	0.05
Q99426	TBCB		1	0.1		0.7	0.06
Q96GM8	TOE1		1	0.06		0.7	0.04
Q92547	TOPBP1		1	0.16		0.7	0.09
O95185	UNC5C		1	0.11		0.7	0.25
Q9H1J1	UPF3A		1	-0.14		0.7	-0.11
Q6UW78	UQCC3		1	0.29		0.7	-0.14
Q9BZH6	WDR11		1	0		0.7	0.03
Q9NQH7	XPNPEP3		1	0.09		0.7	-0.1
Q86VM9	ZC3H18		1	-0.14		0.7	0.16
[truncated: 5,760 more rows]

## Sheet: LC-MSMS_DiffExpression_List
	SK5527 vs DMSO (3h)				SK5527 vs DMSO (24h)
	Protein IDs	Gene names	adj. p-value	logFC	Protein IDs	Gene names	adj. p-value	logFC
	O14965	AURKA	2e-06	-3.27	Q6AZW8	ZNF660	8.6e-10	-2.02
	Q9Y4A0	JRKL	0.045	5.38	P53350	PLK1	2.4e-09	2.19
					Q8WWK9	CKAP2	4.7e-09	2.1
					O14965	AURKA	8.4e-08	-3.1
					Q6IQ21	ZNF770	3e-05	-4
					Q96E29	MTERF3	3.6e-05	-2.09
					Q9HBT8	ZNF286A	7.3e-05	-2.95
					Q9Y3M9	ZNF337	9.9e-05	2.22
					P53814	SMTN	0.00037	2.05
					Q99758	ABCA3	0.00045	-4.59
					Q56NI9	ESCO2	0.00091	-2.1
					O60292	SIPA1L3	0.0013	-3.26
					Q6ZSZ5	ARHGEF18	0.0037	-5.19
					P61296	HAND2	0.0041	-3.26
					Q9Y4A0	JRKL	0.0067	3.68
					P17097	ZNF7	0.0079	-2.38
					P10073	ZSCAN22	0.01	-2.09
					Q12815	TROAP	0.01	2.33
					Q9UIF9	BAZ2A	0.011	2.83
					Q8TAU3	ZNF417	0.018	-2.12
					Q9H8W3	FAM204A	0.021	2.65
					Q96T23	RSF1	0.023	2.45
					O75494	SRSF10	0.023	2.01
					P41162	ETV3	0.024	-2.36
					Q02086	SP2	0.026	-2.23
					Q9NUJ7	PLCXD1	0.034	-2.06
					Q15652	JMJD1C	0.034	2.49
	Threshold: adj. p-value ≤ 0.05; |logFC| ≥ 2
