# Supplementary material for: Second-Generation AURKA-Targeting PROTACs: Structural Optimization toward in Vivo Degradation in Neuroblastoma
Source: J Med Chem. 2025 Nov 18;68(22):23962–76. doi: 10.1021/acs.jmedchem.5c01271 (PMC12670405; doi:10.1021/acs.jmedchem.5c01271)
Supplement: Supplementary file 3 [file jm5c01271_si_003.csv]

PROTAC#	SK-number	SMILES	GI50 72h (nM)	AURKA Degradation 24h @100nM	AURKA Degradation 24h @1000nM	AURKA DC50 (nM)	pDC50	pGI50	plasma t1/2 (min	CLint MLM (�L/min/mg)	CLint MH (�L/min/10^6cells)
	SK2188	O=C(NCCOCCOCCOCCNC(COC1=C(C(N(C2C(NC(CC2)=O)=O)C3=O)=O)C3=CC=C1)=O)[C@@]4(CC[C@@H](OC5=C(F)C(Cl)=CC=C5)CC4)CC6=NC(NC7=NC=CS7)=CC=C6	40	86	89	3,9	8,41	7,4	67	1390
	SK3277	O=C(NCCOCCOC1=CC=C(C(N(C2C(NC(CC2)=O)=O)C3=O)=O)C3=C1)[C@@]4(CC[C@@H](OC5=C(F)C(Cl)=CC=C5)CC4)CC6=NC(NC7=NC=CS7)=CC=C6	52	81	75	7	8,15	7,28	71	1085
PROTAC 1		O=C(NCCOCCOCCN(CC1)CCN1C2=C(C(N(C3C(NC(CC3)=O)=O)C4=O)=O)C4=CC=C2)[C@@]5(CC[C@@H](OC6=C(F)C(Cl)=CC=C6)CC5)CC7=NC(NC8=NC=CS8)=CC=C7	63	72	66	not determined		7,2	> 120	1479
PROTAC 2		O=C(NCCOCCOCC(N(CC1)CCN1C2=C(C(N(C3C(NC(CC3)=O)=O)C4=O)=O)C4=CC=C2)=O)[C@@]5(CC[C@@H](OC6=C(F)C(Cl)=CC=C6)CC5)CC7=NC(NC8=NC=CS8)=CC=C7	72	70	81	not determined		7,14
PROTAC 3		O=C(N1CCN(CCOCCOCCOC2=CC=CC(C(N3C4C(NC(CC4)=O)=O)=O)=C2C3=O)CC1)[C@@]5(CC[C@@H](OC6=C(F)C(Cl)=CC=C6)CC5)CC7=NC(NC8=NC=CS8)=CC=C7	42	80	77	8,7	8,06	7,38	79	456
PROTAC 4		O=C(NCCN1CCN(C2=CC=C(C(N(C3C(NC(CC3)=O)=O)C4=O)=O)C4=C2)CC1)[C@@]5(CC[C@@H](OC6=C(F)C(Cl)=CC=C6)CC5)CC7=NC(NC8=NC=CS8)=CC=C7	44	85	93	4,8	8,32	7,35	> 120	656
PROTAC 5		O=C(NCC(N1CCN(C2=CC=C(C(N(C3C(NC(CC3)=O)=O)C4=O)=O)C4=C2)CC1)=O)[C@@]5(CC[C@@H](OC6=C(F)C(Cl)=CC=C6)CC5)CC7=NC(NC8=NC=CS8)=CC=C7	51	76	75	not determined		7,29
PROTAC 6		O=C(NCCOCCN1CCN(CC1)C(C=C23)=CC=C3C(N(C2=O)C4CCC(NC4=O)=O)=O)[C@@]5(CC[C@@H](OC6=C(F)C(Cl)=CC=C6)CC5)CC7=NC(NC8=NC=CS8)=CC=C7	64	76	82	not determined		7,2
PROTAC 7		O=C(NCCOCC(N1CCN(CC1)C(C=C23)=CC=C3C(N(C2=O)C4CCC(NC4=O)=O)=O)=O)[C@@]5(CC[C@@H](OC6=C(F)C(Cl)=CC=C6)CC5)CC7=NC(NC8=NC=CS8)=CC=C7	112	68	77	not determined		6,95
PROTAC 8		O=C(NCCOCCOCCN1CCN(C2=CC=C(C(N(C3C(NC(CC3)=O)=O)C4=O)=O)C4=C2)CC1)[C@@]5(CC[C@@H](OC6=C(F)C(Cl)=CC=C6)CC5)CC7=NC(NC8=NC=CS8)=CC=C7	56	76	75	not determined		7,25
PROTAC 9		O=C(NCCOCCOCC(N1CCN(C2=CC=C(C(N(C3C(NC(CC3)=O)=O)C4=O)=O)C4=C2)CC1)=O)[C@@]5(CC[C@@H](OC6=C(F)C(Cl)=CC=C6)CC5)CC7=NC(NC8=NC=CS8)=CC=C7	112	64	83	not determined		6,95
PROTAC 10		O=C(N1CCN(CCOC2=CC=C(C(N(C3C(NC(CC3)=O)=O)C4=O)=O)C4=C2)CC1)[C@@]5(CC[C@@H](OC6=C(F)C(Cl)=CC=C6)CC5)CC7=NC(NC8=NC=CS8)=CC=C7	52	72	80	not determined		7,28
PROTAC 11		O=C(N1CCN(CCOCCOC2=CC=C(C(N(C3C(NC(CC3)=O)=O)C4=O)=O)C4=C2)CC1)[C@@]5(CC[C@@H](OC6=C(F)C(Cl)=CC=C6)CC5)CC7=NC(NC8=NC=CS8)=CC=C7	38	78	80	4,9	8,31	7,42
PROTAC 12		O=C(N1CCN(CC1)C(C=C2)=CC=C2NC3CCC(NC3=O)=O)[C@@]4(CC[C@@H](OC5=C(F)C(Cl)=CC=C5)CC4)CC6=NC(NC7=NC=CS7)=CC=C6	715	12	< 0	not determined		6,15
PROTAC 13		O=C(NCCN1CCN(CC1)C(C=C2)=CC=C2NC3CCC(NC3=O)=O)[C@@]4(CC[C@@H](OC5=C(F)C(Cl)=CC=C5)CC4)CC6=NC(NC7=NC=CS7)=CC=C6	30	68	91	12,5	7,9	7,53
PROTAC 14		O=C(NCC(N1CCN(C2=CC=C(NC3C(NC(CC3)=O)=O)C=C2)CC1)=O)[C@@]4(CC[C@@H](OC5=C(F)C(Cl)=CC=C5)CC4)CC6=NC(NC7=NC=CS7)=CC=C6	46	61	73	43,8	7,36	7,34	> 120	739
PROTAC 15		O=C(NCCOCC(N1CCN(C2=CC=C(NC3C(NC(CC3)=O)=O)C=C2)CC1)=O)[C@@]4(CC[C@@H](OC5=C(F)C(Cl)=CC=C5)CC4)CC6=NC(NC7=NC=CS7)=CC=C6	93	38	55	not determined		7,03
PROTAC 16		O=C(NCCOCCOCC(N1CCN(C2=CC=C(NC3C(NC(CC3)=O)=O)C=C2)CC1)=O)[C@@]4(CC[C@@H](OC5=C(F)C(Cl)=CC=C5)CC4)CC6=NC(NC7=NC=CS7)=CC=C6	78	39	75	not determined		7,11
PROTAC 17		O=C(N(C1)CC1CN2CCN(C3=CC=C(NC4C(NC(CC4)=O)=O)C=C3)CC2)[C@@]5(CC[C@@H](OC6=C(F)C(Cl)=CC=C6)CC5)CC7=NC(NC8=NC=CS8)=CC=C7	39	59	88	51,1	7,29	7,41
PROTAC 18		O=C(N(C1)CC1N(CC2)CCN2C3=C(F)C=C(NC4C(NC(CC4)=O)=O)C=C3)[C@](CC[C@H]5OC6=C(F)C(Cl)=CC=C6)(CC5)CC7=NC(NC8=NC=CS8)=CC=C7	17	88	92	6,4	8,2	7,77	> 120	369	< 4,1
PROTAC 19		O=C(N(CC1)CCC1CN(CC2)CCN2C3=C(F)C=C(NC4C(NC(CC4)=O)=O)C=C3)[C@](CC[C@H]5OC6=C(F)C(Cl)=CC=C6)(CC5)CC7=NC(NC8=NC=CS8)=CC=C7	53	83	93	not determined		7,28
PROTAC 20		O=C(N1CC(N(CC2)CCN2C3=CC=C(NC4CCC(NC4=O)=O)C=N3)C1)[C@](CC[C@H]5OC6=C(F)C(Cl)=CC=C6)(CC5)CC7=NC(NC8=NC=CS8)=CC=C7	19	90	90	1,7	8,76	7,72	> 120	738	< 4,1
PROTAC 21		O=C(N(CC1)CCC1CN(CC2)CCC2C(C=C3)=NC=C3CN4C(NC(CC4)=O)=O)[C@](CC[C@H]5OC6=C(F)C(Cl)=CC=C6)(CC5)CC7=NC(NC8=NC=CS8)=CC=C7	46	78	82	10,8	7,97	7,34	> 120	186	< 4,1
PROTAC 22		O=C(N(C1)CC1N(CC2)CCC2C3=NC=C(CN4C(NC(CC4)=O)=O)C=C3)[C@](CC[C@H]5OC6=C(F)C(Cl)=CC=C6)(CC5)CC7=NC(NC8=NC=CS8)=CC=C7	46	86	87	not determined		7,33	> 120	693	< 4,1
PROTAC 23		O=C(N1CC(CN2CCN(C3=CC=C(N4C(NC(CC4)=O)=O)C=N3)CC2)C1)[C@](CC[C@H]5OC6=C(F)C(Cl)=CC=C6)(CC5)CC7=NC(NC8=NC=CS8)=CC=C7	24	88	88	4	8,4	7,63	> 120	666	< 4,1
PROTAC 24		O=C(N1CCC(CN2CCN(C3=CC=C(N4C(NC(CC4)=O)=O)C=N3)CC2)CC1)[C@](CC[C@H]5OC6=C(F)C(Cl)=CC=C6)(CC5)CC7=NC(NC8=NC=CS8)=CC=C7	28	88	93	5,8	8,23	7,56	> 120	565	< 4,1
PROTAC 25		O=C(N1CC(CN2CCN(C3=CC=C(N4C(NC(CC4)=O)=O)C=N3)CC2)CC1)[C@](CC[C@H]5OC6=C(F)C(Cl)=CC=C6)(CC5)CC7=NC(NC8=NC=CS8)=CC=C7	33	90	87	3,4	8,47	7,49	> 120	426	13,6
PROTAC 26		O=C(N(C1)CCC1N2CCN(C3=CC=C(N4C(NC(CC4)=O)=O)C=N3)CC2)[C@](CC[C@H]5OC6=C(F)C(Cl)=CC=C6)(CC5)CC7=NC(NC8=NC=CS8)=CC=C7	45	71	71	5	8,3	7,35
PROTAC 27		O=C(N(CC1)CCC1(F)CN(CC2)CCN2C3=CC=C(N4C(NC(CC4)=O)=O)C=N3)[C@](CC[C@H]5OC6=C(F)C(Cl)=CC=C6)(CC5)CC7=NC(NC8=NC=CS8)=CC=C7	46	88	93	not determined		7,33	> 120	1061
PROTAC 28		O=C(N1CC(N(CC2)CCC2C3=CC=C(N4C(NC(CC4)=O)=O)C=N3)C1)[C@](CC[C@H]5OC6=C(F)C(Cl)=CC=C6)(CC5)CC7=NC(NC8=NC=CS8)=CC=C7	48	80	78	3	8,52	7,32	> 120	367	13
PROTAC 29		O=C(N(C1)CC1N(CC2)CCN2C3=C(F)C=C(NC4C(NC(CC4)=O)=O)C=C3)C5(CCN(CC6=C(F)C(Cl)=CC=C6)CC5)CC7=NC(NC8=NNC(C)=C8)=CC=C7F	36	78	84	7,8	8,11	7,44	> 120	438	< 4,1
PROTAC 30		FC1=CC=C(NC2=NNC(C)=C2)N=C1CC3(C(N(CC4)CCC4CN(CC5)CCC5C6=CC=C(CN7C(NC(CC7)=O)=O)C=N6)=O)CCN(CC8=C(F)C(Cl)=CC=C8)CC3	158	42	59	not determined		6,8
PROTAC 31		O=C(N1CC(CN2CCN(C3=CC=C(N4C(NC(CC4)=O)=O)C=N3)CC2)C1)C(CCN5CC6=C(F)C(Cl)=CC=C6)(CC5)CC7=NC(NC8=NNC(C)=C8)=CC=C7F	98	80	89	not determined		7,01
PROTAC 32	SK4454	O=C(N1CCC(CN2CCN(C3=CC=C(N4C(NC(CC4)=O)=O)C=N3)CC2)CC1)C5(CCN(CC6=C(F)C(Cl)=CC=C6)CC5)CC7=NC(NC8=NNC(C)=C8)=CC=C7F	35	88	92	8,1	8,09	7,46	> 120	437	< 4,1
PROTAC 33	SK5527	FC1=CC=C(NC2=NNC(C)=C2)N=C1CC3(C(N(CC4)CCC4(F)CN(CC5)CCN5C6=CC=C(N7C(NC(CC7)=O)=O)C=N6)=O)CCN(CC8=C(F)C(Cl)=CC=C8)CC3	42	88	93	2,1	8,68	7,38	> 120	582	4,4
PROTAC 34		FC1=CC=C(NC2=NNC(C)=C2)N=C1CC3(C(N(CC4)CCC4(F)C(N(CC5)CCN5C6=CC=C(N7C(NC(CC7)=O)=O)C=N6)=O)=O)CCN(CC8=C(F)C(Cl)=CC=C8)CC3	84	83	91	not determined		7,08
PROTAC 35		FC1=CC=C(NC2=NNC(C)=C2)N=C1CC3(C(N4CC(N(CC5)CCC5C6=CC=C(N7C(NC(CC7)=O)=O)C=N6)C4)=O)CCN(CC8=C(F)C(Cl)=CC=C8)CC3	332	62	69	not determined		6,48
PROTAC 36		FC1=CC=C(NC2=NNC(C)=C2)N=C1CC3(C(N(CC4)CCC4CN(CC5)CCC5C6=CC=C(N7C(NC(CC7)=O)=O)C=N6)=O)CCN(CC8=C(F)C(Cl)=CC=C8)CC3	60	58	78	not determined		7,22
PROTAC 37		FC1=CC=C(NC2=NNC(C)=C2)N=C1CC3(C(N(CC4)CCC4(F)CN(CC5)CCC5C6=CC=C(N7C(NC(CC7)=O)=O)C=N6)=O)CCN(CC8=C(F)C(Cl)=CC=C8)CC3	45	84	86	not determined		7,35	> 120	617	4,5
PROTAC 38		FC1=CC=C(NC2=NNC(C)=C2)N=C1CC3(C(N(CC4)CCC4(F)C(N(CC5)CCC5C6=CC=C(N7C(NC(CC7)=O)=O)C=N6)=O)=O)CCN(CC8=C(F)C(Cl)=CC=C8)CC3	146	82	90	not determined		6,84
